# Supplementary material for: Genome-wide identification of PME gene family and expression of candidate genes associated with aluminum tolerance in tea plant (Camellia sinensis)
Source: BMC Plant Biol. 2022 Jun 24;22:306. doi: 10.1186/s12870-022-03686-7 (PMC9229754; doi:10.1186/s12870-022-03686-7)
Supplement: Supplementary file 1 — Additional file 1: Table S1. CDS and protein sequences of CsPMEs identified in this study. Table S2. Basic information of CsPMEs. Table S3. The characteristics of CsPMEs promoters. Table S4. Ka, Ks, Ka/Ks values for tea PME genes. Table S5. Primers used in this study. Table S6. The expression level of CsPMEs in different tissues. Table S7. The expression level of CsPMEs under Al stress. [file 12870_2022_3686_MOESM1_ESM.xls]

## Sheet: Table S1
Table S1. CDS and protein sequences of CsPMEs identified in this study.
Gene name	Gene id	Sequence type	Sequences
CsPME1	CSS0048030.1	CDS	ATGGACTACGGCAGGCTCGGAAAGACCGAGCCTGGATCCGAACCACTTCCGAAGCAACAGTCTGACCCCACGTCGAATCCCCCACTGACGAAAAGCCTAAGGCCGAAGCTCCTTTTGGTCTTCGCAGCCGCCTTTCTTGTCGCCTCGGGCGTGTCGGTAGCAATCATCATCGGGATCCGGGCCCGAGCCTCAAGCGGGTCCGGAGCCACAGTCCACAGCAGGAAGCCAAGCCTGGCCATATCACGAACCTGCAGCAAAACTCGGTACCCGGATCTCTGTGTCAACTCGCTCCTCGACTTCCCGGGCGCCGTCTCGGCCAGCGAGCGCGACCTCGTCCACATTTCGGTCAACCTGACGCTCCAGCGATTCGGCCGAGCCCTCTACGCCTCCTCCGAGATC…
		Protein	MDYGRLGKTEPGSEPLPKQQSDPTSNPPLTKSLRPKLLLVFAAAFLVASGVSVAIIIGIRARASSGSGATVHSRKPSLAISRTCSKTRYPDLCVNSLLDFPGAVSASERDLVHISVNLTLQRFGRALYASSEINNLAMDTHVRSAYVDCLELLDDSVDQLTRSLTSVSISPDGNVRPVESTPDVLTWLSAALTNQDTCTEGLGDVSGYVKDQMDEKLKDLSELVSNCLAIYSAANGNDDFVGIPIQNRRRLMESDDRRDELPEWLSRRERLLLELPVAAMQADMVVSKDGSNGTYKTIWEAIKNAPEKSNRRIIIYIRAGRYEEDNLKVGRKKTNLMFIGDGKGNTIISGGKSVADKLTTFHTASFAATGSGFIARDMTFENWAGPSKHQAVALRVGAD…
CsPME2	CSS0028368.1	CDS	ATGCCTTTCTATAAATCCTCCCATACACACACCAAAATGCAGCACCACAGAAAAACCCCCTTCACATCATTCTTCACATTGAAGTTGGTCATCATTTTAATGGCCTCTCTCTTGTTTATCGCTTTCCTCTCTCTCCTCCTCTTCTTCTCTCTCTCCTCTGCAACCCATCACCACCAACAACCATCCACCAAACCCCCTCCCAAACCGAACTCCGTCCCACCTGGACTTGAGATCAACCAGGCGTGCAAGGCCACACGCTTCCCAGACACGTGCGAGTCCTCATTGGTTAACTCCAATCAC GTCCCTCCAAACCCAACCCCAACCCAAATCATCGAATCAGCCATGTGGGTTTCTTCACAGAACCTCGATACAGCCGAGTCCATGGTCCACATCATCCT…
		Protein	MPFYKSSHTHTKMQHHRKTPFTSFFTLKLVIILMASLLFIAFLSLLLFFSLSSATHHHQQPSTKPPPKPNSVPPGLEINQACKATRFPDTCESSLVNSNHVPPNPTPTQIIESAMWVSSQNLDTAESMVHIILDSAAGNPNRTTAAKNCLEVLHYSQYRIQSTAEALPRGRIKDGRAWMSAALLYQYDCWSALKYVNETQQINKTMAFLDSLIGLTSNAVSMIVSYDLFGNETGSWKPPMTERDGFWEQADPSPVGSGQLSGLGFPSGLTADVTVCKGGVNGGKCDYGTVQAAVDAAPSSNLTGPGRRFVIGIKEGVYEETVRVPLEKKNLVFLGDGMGKSVITGSLNVGQPGVSTYNTATVGVVGDGFMASGLTIQNTAGPDAHQAVAFRSDSDLSLI…
CsPME3	CSS0035457.1	CDS	ATGGGTCCTTCACGTCCCTCCATCTTCTTGTTGCTGTTTTTGTCAATGGTAGTGCGTATGTCAGCCTCACTTGGTAGTTCTAGTTCTGATTTGGTTGAATCAGAATTCTTGAAGGTTCCAATTTCAGAGTTTGCAAATTCAGTGAGGTCCACCATCGACATGGTACAGCAGGTGGCCTCCCTCGTCTCCAGATCCGCCGGTGTATTCGGTGGTTTTCGCCTTTCTAATGCCATTGCCGACTGCCTTGATCTCCTCGATCTCTCCGCTGACGAATTGACCCGTACTCTCTCTGCTTCTCAGTCTCCCAATGGTAAACATAACAGCACAGGAAATCTAAGTGCGGATCTGAGGACATGGTTGAGCGGCGCACTAGGCAATCAAGACACGTGCATAGAAGGA…
		Protein	MGPSRPSIFLLLFLSMVVRMSASLGSSSSDLVESEFLKVPISEFANSVRSTIDMVQQVASLVSRSAGVFGGFRLSNAIADCLDLLDLSADELTRTLSASQSPNGKHNSTGNLSADLRTWLSGALGNQDTCIEGFDGTNSIVKNLVAGSLNQLTSLIQDILLQVRPLPDFKANNHNGGGGGGGGGGRKLKNDDDPFPYWIKSKDRKLLQSSTNGNGVLVADVVVAADGSGNFSKVMDAISAAPEYSSRRYVVYVKKGVYNEYVEISKKKWNLMMIGDGIDVTVISGNRSFIDGWTTYRSATFAVKGQGFIARDMTFENTAGPQKHQAVAFRSDSDLSVLFRCAIRGFQDTLYAHSLRQFYRECQITGTVDFIFGDGTVVFQNCQILARLGLPDQKNTITA…
CsPME4	CSS0010879.1	CDS	ATGGCTTTTCAGGATTTTGACCATATATCAGAACGGCGAAAAAGAGAGAGGCAACAAAAGCTTAAAAAGAGGATAATCATTGCTTCAATTTTAATCATTGTCCTCCTCCTTGCGGTTGCTGCTGCAGTCTGCTTCGTCCTCTATAAAAATCGCTTGTCCAGTACCAACAATCATTCCAACAATGGCACTAGCAATGGCAAAGGCAATTCTCCTCCGTCTCATCCTACGAAAGAGGGTGGTGTTTCACAATCCCAGAAGGCCATAAAAATGATATGTGCACCCACAGATTACAAGCAAGCTTGCGAGAGCAGCCTCTTGAAGGCGGTGGGCTCCAACTCCTCTGCAACGCCCAAACCCAAGGATCTTCTCAAGGCTGCGATCTCAGTGGCTGCGCTTGAG…
		Protein	MAFQDFDHISERRKRERQQKLKKRIIIASILIIVLLLAVAAAVCFVLYKNRLSSTNNHSNNGTSNGKGNSPPSHPTKEGGVSQSQKAIKMICAPTDYKQACESSLLKAVGSNSSATPKPKDLLKAAISVAALELNKAKNQTATFKFETPEQQGAFEDCTDINNQNLGKLSSATPDLNNWLSAVMSYQQTCIDGFPEGEMKTAMQKALKNTREHTSNALAIITQVASVFSNFLQAPATGSTDRHLLTTSSTTTASLDEDGLPSWMTHEDRRVLKVKAADKFTPNVTVAKDGSGNFSTITAALAAMPKKYQGRYVIYVKAGIYEEYITVTKEMVNVTMYGEGSQKSIVTGNKNFIDGTRTFQTATFAAIGEGFMAQSMGFRNTAGPEKHQAVALRVQSDRS…
CsPME5	CSS0036591.1	CDS	ATGGCTTCCTCCATTCTGAATTCGTTCTTACTACTCTTCTTCTTACTCTCTCTGCTCTTCTTCTCCACAACATGGGCTCTCGACTCTTCTTCTTTTTCTTCCACTACTACCACTTCTCTAGATTCCCATCTCTCTTCTATAAGATCTGTCTGCAAATCCACACCATACCCAGACGTCTGTTTCGACTCACTCAAGCTCTCCATTTCAATAAACATAAGTCCCAACATCCTCTCCTATCTCCTTCAGTCCCTTCAAACAGCCTTATCCGAAGCTGGAAAGCTGTCCAATCTATTTTCCCAAGTGGGACCCTCCAACATCATCGAGAAACAGAGGGGAGCCGTCCAGGACTGCAAGGACCTCCACCAAATAACAGTGTCCTGTCTGCAGAAATCAGTGTCC…
		Protein	MASSILNSFLLLFFLLSLLFFSTTWALDSSSFSSTTTTSLDSHLSSIRSVCKSTPYPDVCFDSLKLSISINISPNILSYLLQSLQTALSEAGKLSNLFSQVGPSNIIEKQRGAVQDCKDLHQITVSCLQKSVSRVNSANTQKLADARTFLSAALTNKNTCLEFAAEDLYNMNNSSSSKIKSYLGRPWKVYAQTVYIESYIDEFIDPAGWTEWPSSDPQGGLDSLYYGEYENGLDFASGPLKPTLVNSIITTYKQVSNSLSILSGSNFEPPAALNGHNKRRRLMGMGFPEWGISGKDRRILQSSGDAYDPSQVLTVAADGSGNFTTVTDAVNFAPNNSDVRIIIYVREGVYEENVEIPNNKPNIVMFGDGSDVTVITGNRSVVDGWTTFRSATVAVSGDG…
CsPME6	CSS0014883.1	CDS	ATGGAAATACAAGAGTGGCTTGTGCTTTGGTTATTAGGTTTTGCAGTATTAGTACTAGGATTTGGTGGTGCAGCTCCTACCACGGACGCCGACTACAAAGCACACGTGCATACCCAATGCGGTTATACAAGGTTTCCTAGGCCGTGTGTTGAGACATTGTCAGGATTAGGATTAGGATTAGGGTCAAGTAATCAACATGTTGATTTTATGATTGCTCTAGCAAACAAGACTATTTCAGAAGCCCAACGAGCACCTACTCCAACAGGTTATTGTCCTGAACTCATGAGCATGTCTATGAAGAGGCTAAGGCAGGCGCAATTAGCTTTGAGAGAATCCCCGACGAAAAACAAGCATGACATCCAGACATGGTTAAGTGCTGCTTTGACTTTTCAAGAAACT…
		Protein	MEIQEWLVLWLLGFAVLVLGFGGAAPTTDADYKAHVHTQCGYTRFPRPCVETLSGLGLGLGSSNQHVDFMIALANKTISEAQRAPTPTGYCPELMSMSMKRLRQAQLALRESPTKNKHDIQTWLSAALTFQETCKETTDAHAGRSTDLIMDHLSQLSSNLLALVNRITSSSGGGGGRRLVDYDQINEERVELFPRWVSGRNRRLLQSNSIQADAIVAKDGSGNYGTISEAIQAASGNRFVIYVKAGVYKEKIHSNKDGITLIGDGKYSTIIVGADSHAGGSSLSGSATFTITGDGFIARDIGFQNNAGPQAQQAVALSIASDHSVLYRCSIAGYQDTLYALALRQFYRECDIYGTIDFIFGNAAAVFQSCQLVLRRPGHGSYNVILANGRSDPGQSTGF…
CsPME7	CSS0001476.1	CDS	ATGTCTCTTCAGTTTCTCATCTCACTCATCTCTCTCTCTCTCCTCCTCTCGCCTGCCATCTCTGGGCACGGCAACACTGTGAAAATATGGTGCAGCGAAACACCATACCCACAACCCTGCGAGTACTTCTTAACTAACAACCCTAAATATATCAAACCCATCAAACATAAGACAGATTTCTTCAAACTCTCAGTCCTATTAGCCCTAGACCGAGCATTGCACGCCCAAACCCACACCTACAAGCTCGGCTCCATGTGTCGTAACGAGCTCGAAAAGGAGGCTTGGGCCGACTGTCTTGAGCTCTACGAATACACAATCCACAGGCTCAACAAAACAGTCGATCCAACCACCGAGTGGAGCAATGACGACGCCCAAACGTGGCTGAGCACTGCTTTGACA…
		Protein	MSLQFLISLISLSLLLSPAISGHGNTVKIWCSETPYPQPCEYFLTNNPKYIKPIKHKTDFFKLSVLLALDRALHAQTHTYKLGSMCRNELEKEAWADCLELYEYTIHRLNKTVDPTTEWSNDDAQTWLSTALTNLETCQEGFEELGIANNVYPLMSNNVSKLISNTLAMNNVPYHLPSSKKGGFPSWVKPGVRKLLQTASSPASKANVVVAQDGSGNFKTIGQAVAAAAAKGGSARFVIYVKAGVYNENVQIKVKNVMLIGDGIGKTIITGSKSVGGGTTTFQSATVAVVGDGFIAQGITIRNTAGAAQQQAVALRVGADLSVFYQCSFEAYQDTLYVHSLRQFFRECDIYGTVDFIFGNSAVVFQKCNIYARSPPNKTNTITAQGRTDPNQNTGISIH…
CsPME8	CSS0002607.1	CDS	ATGACACAGATGGCTTCCATGCAGTCTACCATTTGCATTTTCTCTCTCTTTCTCACCCTCCATTTCTTGTCTCCATCCCTTGCAAATGCCTATTCCTCAACACCAACCTCACCGGATACCATTTGCGATTCCACACCTTTCCCTTTCTTCTGCAAATCCCTGTTACCAAACAATCAATCTTCCACCATATACGATTATGGCCGGTTTTCCATTCACCATTCGCTAGAAAGAACTAGTAATTTCCTTTCATTGGTCAACGGCTTCCTCAGACTCAAATATGGGCTCTCCCAACCCACTATCCGTGCTCTCGAGGATTGCCAGTTCCTCATTGGCTTAAACATAGATTTCTTGTCTAGCACTATTCAATCCATCGGTTCTACAAATATCCTTCAAAGTTCA…
		Protein	MTQMASMQSTICIFSLFLTLHFLSPSLANAYSSTPTSPDTICDSTPFPFFCKSLLPNNQSSTIYDYGRFSIHHSLERTSNFLSLVNGFLRLKYGLSQPTIRALEDCQFLIGLNIDFLSSTIQSIGSTNILQSSQAEDTHTLLSAIMTNHQTCSDGLQATTPSSSIQNALLTPFYDGNKLYSVSLALFRHGYVPQTGKGRWLAQRESVFSKNGHLGLKMSSQDRKVYESVSGRKVLQTSVGGGNVKVSDMVTVSKDGSGNFSTISDAVAAAPNKTDGSNGYFMIYVVGGVYEEYVSIAKNKQYLMMVGDGINKTVITGNRSVIDGWTTFNSATFAVVGQGFVAVNITIRNTAGAVKHQAVALRNGADQSTFYDCSFEGYQDTLYAHSLRQFYRQCDIYGT…
CsPME9	CSS0047493.1	CDS	ATGTCTCTTAAATTGCTCATCTCACTCATCTCTCTCTCTCTCCTCCTCTCTCCCGCCATCTCCGGCCACCACCACACTGTAACAAAATGGTGTGGCAAAACACCATACGCACAGCCCTGCGAGTACTTCTTAACCAACAACCCTAAATACATCAAACCCATCAAACATAAGACAGATTTCTTCAAACTCTCAGTCCAGCTAGCCCTAGACCGAGCATTGCACGCCCAAACCCACACCTACAAGCTCGGCTCAATGTGTCGTAATGAGCGCGAAAAAGAGGCTTGGGCTGACTGTCTCGAGCTGTATGAGTACACAATCCACAGGCTCAACAAAACAGTCCATCCAACCACCAAGAAGAGCAAAGACGACATCCAAACATGGCTGAGCACTGCCTTGACA…
		Protein	MSLKLLISLISLSLLLSPAISGHHHTVTKWCGKTPYAQPCEYFLTNNPKYIKPIKHKTDFFKLSVQLALDRALHAQTHTYKLGSMCRNEREKEAWADCLELYEYTIHRLNKTVHPTTKKSKDDIQTWLSTALTNLETCREGFEELGVADHVYPLMSNNVSKLISNTLAMNKVPYQAPSYKKGGFPSWVKPGDRKLLQTASSPASIANVVVAQDGSGNFKTIGQAVAAAAAKGGSARFVIYVKAGVYNENVQIKVKNVMLIGDGIGKTIISGSKSVGGGSTTFQSATVAVVGDGFIAQGITIRNTAGAVQQQAVALRVGSDLSVFYQCSFEAYQDTLYVHSLRQFFRECDIYGTVDFIFGNSAVVFQNCNIYARSPPNKTNTLTAQGRTDPNQNTGISIH…
CsPME10	CSS0019073.1	CDS	ATGTCTCTCCAATTCTTCATCTTACTCATCTCTCTTTCTCTCCTCCTCTCTCCTTCCATCTCCGGCCACCACCACTCTCCGTCAAAGACAGTAACTTGGTGTGGCAAAACACCATACCCACAACCCTGTGAGTACTTCTTAACCCACAACCCTAAATACATCAAACCCATCAAACAAAAGACAGATTTCTTCAAACTCTCAGTCCAACTAGCCCTAGACCGAGCATTACATGCCCAAGCCCACACCTACAAGCTCAGTTCGATGTGTCACAAGGAGCGCGAAAAGGCGGCTTGGGCCGACTGTCTCAAGCTCTACGAGTATACAATCCACAGACTCAACAAGACAGTCAACCCGACCACCAAGTGCAGCCAACACGACGCCCAAACCTGGCTGAGCACT…
		Protein	MSLQFFILLISLSLLLSPSISGHHHSPSKTVTWCGKTPYPQPCEYFLTHNPKYIKPIKQKTDFFKLSVQLALDRALHAQAHTYKLSSMCHKEREKAAWADCLKLYEYTIHRLNKTVNPTTKCSQHDAQTWLSTALTNLETCREGFEELGVADYVLPLMSNNVSKLISNTLAMNKVPYHAPSYKKGGFPSWVKPDDRKLLSSSPRAVKANVVVAKDGSGNFKTIRQAVSAARKKGGSKRFVIYVKAGIYKENIEIKANNVMLIGDGIGKTIITGSKSVVGGSTTFQSATVGVVGDRFIARGITIRNTAGAVNQQAVALRSGSDLSVFYRCSFEGYQDTVYVHSQRQFFRECDIYGTVDFIFGNAAVVFQNCNIYARSPPNKTNTITAQGRTDPNQNTGIS…
CsPME11	CSS0005610.1	CDS	ATGGCTTCCATGCATTCTACTATTTGCTTTCTGTCTCTCTTTCTCGCCCTCCATTTCTTCTCTCCATCCCTTGCAAAAATCTCTACCTCATCGGATGCCATTTGCAATTCCACCCCTTACCCTTTCTTCTGCCAATCCATTTTACCAAACAACCAATCTTCCACTATATACGATTACGCCCGGTTTTCCATTCGCCATTCCCTAGAAACAACCAGTCATTTCCTTTCATTGGTCAATAGCTACCTCACACTCCCAAATGGGCTCTCTCAACCCACCATTCGTGCTCTCAAAGATTGCCAGTCCCTCCTCGGCTTAAACATGGATTTCTTGTCGACCACTATTCAATCCATCGATTCTACAGATACCCTTCAAAGTTCACAAGCTGATGATACACATACC…
		Protein	MASMHSTICFLSLFLALHFFSPSLAKISTSSDAICNSTPYPFFCQSILPNNQSSTIYDYARFSIRHSLETTSHFLSLVNSYLTLPNGLSQPTIRALKDCQSLLGLNMDFLSTTIQSIDSTDTLQSSQADDTHTLLSAIMTNHQTCSDGLQATTPPSSIQNNFLSPFDDGNKLYSVSLALFKHGYVPKTRKGRWLAERESLFSKYGHLGLKMSSQHQKIYESLSGRKLWQTSGGGQVKVNNMVVVSKHGSGNFTTISDAVAAAPTNTAANQGYFMIYVVGGVYEEYVSIAQNKQYLMMVGDGINKTVITGNHSVADGWTTYSSPTFAVVGPGFVAINITIQNTAGAIKQQAVALLNNADLSTFYNCSIKGYQDTLLTHSMRQFYSQCDIYGTVDFIFGNA…
CsPME12	CSS0024327.1	CDS	ATGGCTTCCATGCATTCTACTATTTGCTTTCTGTCTCTCTTTCTCGCCCTCCATTTCTTCTCTCCATCCCTTGCAAAAATCTCTACCTCACCGGATGCCGTTTGCAATTCCACCCCTTACCCTTTCTTCTGCCAATCCATTTTACCAAACAACCAATCTTCCACTATATACGATTACGCCCGGTTTTTCATTCGCCATTCCCTAGAAACAACCAGTCATTTCCTTTCATTGGTCAATAGCTACCTCACACTCCCAAATGGGCTCTCTCAACCCACCATTCGTGCTCTCAAAGATTGCCAGTCCCTCCTCGGCTTAAACATGGATTTCTTGTCGACCACTATTCAATCCATCGATTCTACAGATACCCTTCAAAGTTCACAAGCTGATGATACACATACC…
		Protein	MASMHSTICFLSLFLALHFFSPSLAKISTSPDAVCNSTPYPFFCQSILPNNQSSTIYDYARFFIRHSLETTSHFLSLVNSYLTLPNGLSQPTIRALKDCQSLLGLNMDFLSTTIQSIDSTDTLQSSQADDTHTLLSAIMTNHQTCSDGLQATTPPSSIQNNFLSPFDDGNKLYSVSLALFKHGYVPKTRKGRWLAERESLFSKYGHLGLKMSSQHQKIYESMSGRKLWQTSGGGQVKVNKMVVVSKDGSGNFTTISDAVAAAPTNTAANQGYFMIYVVGGVYEEYVSIAQNKQYLMMVGDGINKTVITGNHSVADGWTTYSSPTFAVVGPGFVAINITIQNTAGAIKQQAVALLNNADLSTFYNCSIEGYQDTLLTHSMRQFYSHCDIYGTVDFIFGNA…
CsPME13	CSS0038178.1	CDS	ATGGCATTGCCCAATTTCCTTCTTGTTTTCATTTTTTTGTCTTCCATCCAAGTCCTCTCCTATGGAACCATATCAACAGACCATAACCAAACAATCCAAGCAATGCTAATTCAAACTTGTTACAACATTGAAAACCAAAGCTCATGCCTCTCAAACATACAAGCCAGGCTTGAAAACCAGAATCCAAATTCAATCCTCAAAGCCGCGCTCGAGACCACACTCAATGAGGCAAGGCAAGCCATGGGCGTGGTCACAAAGTTCAACACCTTATCGATCAGTCCCCGTGAGCAGATTGCGATTCAAGACTGCCAAGAACTCCTTGACTTCTCAGTCTCTGAATTGGCCTGGTCTTTGACTGAGATGAACAAGATCCGAGCAGGCTCGACAAACTTTCACTAC…
		Protein	MALPNFLLVFIFLSSIQVLSYGTISTDHNQTIQAMLIQTCYNIENQSSCLSNIQARLENQNPNSILKAALETTLNEARQAMGVVTKFNTLSISPREQIAIQDCQELLDFSVSELAWSLTEMNKIRAGSTNFHYEGDLKAWLSAALSNQDTCLEGFEGTDRRLERFIRGSLAQVTQLIGNVLTLYSQLHSLPFKPSRNNTKTNQAMEYPKWVTEGDKDLLAPSPNGMHVDAVVALDGSGHYRSIIQAVNEAPNYSNRRYIIYIKKGVYRENIDMKKKKTNIMFVGDGIGATVVTGDRNFRQGWTTFRTATVAVSGRGFIARDMTFRNTAGPQSHQAVALRVDSDQSAFFRCSMEGYQDTLYIHSLRQFYRECNIHGTIDFIFGNGAAVLQNCKIFTRQPL…
CsPME14	CSS0029913.1	CDS	ATGGTTCTTTTTCATGCCCAATCACATCTAGAATTACCAATGGCATTGCCCAATTTCCTTCTTGTTTTCATTCTTTTGTCTTCCATCCAAGTCCTCTCCTATGGAACCATATCAACAGACCATAACCAAACAATCCAAGCAATGCTAATTCAAACTTGTTACAACATTGAAAACCAAAGCTCATGCCTCTCAAACATACAAGCCAGGCTTGAAAACCAGAATCCAAATTCAATCCTCAAAGCCGCGCTCGAGACCACACTCAATGAGGCAAGGCAAGCCATGGGCGTGGTCACAAAGTTCAACACCTTATCGATCAGTCCCCGTGAGCAGATTGCGATTCAAGACTGCCAAGAACTCCTTGACTTCTCAGTCTCTGAATTGGCCTGGTCTTTGACTGAG…
		Protein	MVLFHAQSHLELPMALPNFLLVFILLSSIQVLSYGTISTDHNQTIQAMLIQTCYNIENQSSCLSNIQARLENQNPNSILKAALETTLNEARQAMGVVTKFNTLSISPREQIAIQDCQELLDFSVSELAWSLTEMNKIRAGSTNFHYEGDLKAWLSAALSNQDTCLEGFEGTDRRLERFIRGSLAQVTQLIGNVLTLYSQLHSLPFKPLRNNTKTNQAMEYPKWVTEGDKDLLAPSPNGMHVDAVVALDGSGHYRSIIQAVNEAPNYSNRRYIIYIKKGVYRENIDMKKKKTNIMFVGDGIGATVVTGDRNFRQGWTTFRTATVAVSGRGFIARDMTFRNTAGPQSHQAVALRVDSDQSAFFRCSMEGYQDTLYIHSLRQFYRECNIHGTIDFIFGNGAA…
CsPME15	CSS0002554.1	CDS	ATGGCTTCCATGCATTCTACTATTTGCATTTTGTCTCTCTTTCTCACCCTGCATTTCTTCTCTCCATCCCTTGCATTAGTCTCTACCTCACCATATACCGTTTGCAATTCCACCCCTCATCCTTTCTTCTGCCAATCCCTGCTACCAAACAACCAATCTTTCACTATATACGACTACGGCCGGTTTTCCATTCGTCATTCCCTAGAAATAACTAGTAATTTCCTGTCATTGGTCAATAGCTACCTCACACTCCCAAATGGGCTCTCTCAACCCACCATTCTTGCTCTCGAGGATTGCCAAATCCTCCTCAGCTTAAACATGAATTTTTTGTCTAGCACTATTCAATCCATCTATTCTACAGATACCCTTCAAAGTTCACAAGCAGACGATACACATACC…
		Protein	MASMHSTICILSLFLTLHFFSPSLALVSTSPYTVCNSTPHPFFCQSLLPNNQSFTIYDYGRFSIRHSLEITSNFLSLVNSYLTLPNGLSQPTILALEDCQILLSLNMNFLSSTIQSIYSTDTLQSSQADDTHTLLSAIMTNHQTCSDGLQATTLSSSIQNTFSSPFDYGNKLYSVSLALFKHGYIPQTRKAMWIAEREPLFYQNGQLGLEMSSQHQKIYESVRGRKVPQTRGGGRVKVNNIVVVSKDGSWNFTTISDAVAAAPNNTANNTGYFMIYVVEGVYEEYVSIAANKQYLMIVGDGINKTVITGNHSVVDGWTTYGSATVAVVGPGFVAIDITIRNTAGAIKQQAVALRNDADLSTFYKCSFEGYQDTLYAHSLRQFYKECDIYGTVDFIFGNA…
CsPME16	CSS0010795.1	CDS	ATGGCTTCCATGCATTCTACTATTTGCATTTTGTCTCTCTTTCTCACCCTCCATTTCTTCTCTCCATCCCTTGCATTCGCCTCTACCTCACCATATACCGTTTGCAATTCCACCCCTCATCCTGTCTTCTGCCAATCCCTGCTTCCAAACAACCAATCTTCCACTATATACGACTGCAGCCGGTTTTCCATTCGTCATTCCCTAGAAATAACTAGTAATTTCCTGTCATTGGTCAATAGCTACCTCACACTCCCAAATGGGCTCTCTCAACCCACCATTCTTGCTCTCGAGGATTGCCAAATCCTCCTCAGGTTAAACATGAATTTTTTGTCTAGCACTATTCAATCCATCGATTCTACAGATACCCTTCAAAGTTCACAAGCAGACGATACACATACC…
		Protein	MASMHSTICILSLFLTLHFFSPSLAFASTSPYTVCNSTPHPVFCQSLLPNNQSSTIYDCSRFSIRHSLEITSNFLSLVNSYLTLPNGLSQPTILALEDCQILLRLNMNFLSSTIQSIDSTDTLQSSQADDTHTLLSAIMTNHRTCSDGLQATTPSSSIQNTFSSPFDYGNKLYSVSLALFKHGYIPQTRKAMWIAEREPLFYQNGQLGLEIGGGRVKVNNIVVVSKDGSWNFTTISDAVAAAPNNTANNTGYFMIYVVKGVYEEYVSIAENKQYLMMVGDGINKTVITGNHSVVDGWTTYGSATVAVVGPGFVAIDITIRNTAGAMKQQAVALRNDADLSTFYKCSFEGYQDTLYAHSLRQFYKECDIYAVVLQNCNIYPRLPILGQFNTITAQGRTDI…
CsPME17	CSS0040128.1	CDS	ATGGCTTCCATGCATTCTACTATTTGCATTTTGTCTCTCTTTCTCACCCTCCATTTCTTCTCTCCATCCCTTGCATTCCCCTCTACCTCACCATATACCGTTTGCAATTCCACCCCTCATCCTTTCTTCTGCCAATCCCTGCTACCAAACAACCAATCTTCCACTATATACGACTACGGCCGGTTTTCCATTCGTCATTCCCTAGAAATAACTAGTAATTTCCTGTCATTGGTCAATAGCTACCTCACACTCCCAAACGGGCTCTCTCAACCCACCATTCTTGCTCTCGAGGATTGCCAAATCCTCCTCAGCTTAAACATGAATTTTTTGTCTAGCACTATTCAATCCATCGATTCTACAGATACCCTTCAAAGTTCACAAGCAGACGATACACATACC…
		Protein	MASMHSTICILSLFLTLHFFSPSLAFPSTSPYTVCNSTPHPFFCQSLLPNNQSSTIYDYGRFSIRHSLEITSNFLSLVNSYLTLPNGLSQPTILALEDCQILLSLNMNFLSSTIQSIDSTDTLQSSQADDTHTLLSAIMTNHRTCSDGLQATTPSSSIQNTFSSPFDYGNKLYSVSLALFKHGYIPQTRKAMWIAEREPLQHQKIYESVRGRKVPKMRGGGQVKVNNIVVVSKDGSWNFTTISDAVAAAPNNTANNTGYFMIYVVKGVYEEYVSIAANKQYLMIVGDGINKTVITGNHSVVDGWTTYGSATVAVVGPGFVAIDITIRNTAGAIKQQAVALRNDADLSTFYKCSFEGYQDTLYAHSLRQFYKECDIYAVVLQNCNIYPRLPILGQFNTIT…
CsPME18	CSS0033522.1	CDS	ATGGCTTCAATGCATTCTACTATTTGCTTTCTGTCTCTCTTTCTCGCCCTCCATTTCTTCTCTCCATCCCTCGCAAAAATCTCTAGCTCACCGGATGCCGTTTGCAATTCCACCCCTTACCGTTTTTTCTGCCAATCCATGTTACCAAACAACCAATCTTCCACTATATATGACTACACCCGGTTTTCCATTCGCCATTCCCTAGAAACAACCAGTAATTTCCTTTCATTGGTCAATAGCTACCTCACACTCCCAAATGGGCTCTCTCAACCCACCATTCATGCTCTCAAAGATTGCCAGTCCCTCCTCGGCTTAAACATGGATTTCTTGTCGACCACTATTCAATCCATCGATTCTACAGATACACTCCAAAGTTCACAAGCTGATGATACACATACC…
		Protein	MASMHSTICFLSLFLALHFFSPSLAKISSSPDAVCNSTPYRFFCQSMLPNNQSSTIYDYTRFSIRHSLETTSNFLSLVNSYLTLPNGLSQPTIHALKDCQSLLGLNMDFLSTTIQSIDSTDTLQSSQADDTHTLLSAIITNHQTCSDGLQATTPSSSIQNNFLSSFDNGNKLYSVSLALFKYGYVPKTRKGRWLAERESMFSKNGHLGLKMCVHKTISPSHGVNSTQTSRGGQVKVNIMVIVNKDGSGNFTTISDAVAAAPNNTAANKGYFMIYVVGGVYEEYVSIAKNKQYLMIVGDGINKTIITGNHSVADGWTTYSSATVAIVGPRFVAINITIRNTAGAIKQQAVALRNDADLSTFYKCSFEGYQDTLYTHSLRQFYRECDIYAVVFQNCNVYPR…
CsPME19	CSS0031877.1	CDS	ATGGCTTCCATGCAGTCTACCATTTGCATTTTCTCTCTCTTTCTCACCCTCCATTTCTTGTCTCCATCCCTTGCAAATGCCTATTCCTCAACACCAACCTCACCGGATACCATTTGCGATTCCACACCTTTCCCTTTCTTCTGCAAATCCCTGTTACCAAACAATCAATCTTCCACCATATACGATTATGGCCGGTTTTCCATTCACCATTCGCTAGAAAGAACTAGTAATTTCCTTTCATTGGTCAACGGCTTCCTCAGACTCAAATATGGGCTCTCCCAACCCACTATCCGTGCTCTCGAGGATTGCCAGTTCCTCATTGGCTTAAACATAGATTTCTTGTCTAGCACTATTCAATCCATCGGTTCTACAAATATCCTTCAAAGTTCACAGGCCGAA…
		Protein	MASMHSTICFLSLFLALHFFSPSLAKISTSPDAVCNSTPYPFFCQSILPNNQSSTICDYARFFIRHSLETTSHFLSLVNSYLTLPNGLSQPTIRALKDCQSLLGLNMDFLSTTIQSIDSTDTLQSSQADDTHTLLSAIMTNHQTCSDGLQATTPPSSIQNNFLSPFDDGNKLYSVSLALFKHGYVPKTRKGRWLAERESLFSKYGHLGLKIGRKLWQTSGGGQVKVNKMVVVSKDGSGNFTTISDAVAAAPTNTAANQGYFMIYVVGGVYEEYVSIAQNKQYLMMVGDGINKTVITGNHSVADGWTTYSSPTFVKQQAVALLNNADLSTFYNCSIEGYQDTLLTHSMRQFYSHCDIYAVVFQNCNVYPRLPMQGQFNAITAQGRTDINQNTGTSIQNCT…
CsPME20	CSS0046423.1	CDS	ATGGCTTCCATGCATTCTACTATTTGCTTTCTGTCTCTCTTTCTCGCCCTCCATTTCTTCTCTCCATCCCTTGCAAAAATCTCTACCTCACCGGATGCCGTTTGCAATTCCACCCCTTACCCTTTCTTCTGCCAATCCATTTTACCAAACAACCAATCTTCCACTATATGCGATTACGCCCGGTTTTTCATTCGCCATTCCCTAGAAACAACCAGTCATTTCCTTTCATTGGTCAATAGCTACCTCACACTCCCAAATGGGCTCTCTCAACCCACCATTCGTGCTCTCAAAGATTGCCAGTCCCTCCTCGGCTTAAACATGGATTTCTTGTCGACCACTATTCAATCCATCGATTCTACAGATACCCTTCAAAGTTCACAAGCTGATGATACACATACC…
		Protein	MASMHSTICFLSLFLALHFFSPSLAKISTSPDAVCNSTPYPFFCQSILPNNQSSTICDYARFFIRHSLETTSHFLSLVNSYLTLPNGLSQPTIRALKDCQSLLGLNMDFLSTTIQSIDSTDTLQSSQADDTHTLLSAIMTNHQTCSDGLQATTPPSSIQNNFLSPFDDGNKLYSVSLALFKHGYVPKTRKGRWLAERESLFSKYGHLGLKIGRKLWQTSGGGQVKVNKMVVVSKDGSGNFTTISDAVAAAPTNTAANQGYFMIYVVGGVYEEYVSIAQNKQYLMMVGDGINKTVITGNHSVADGWTTYSSPTFVKQQAVALLNNADLSTFYNCSIEGYQDTLLTHSMRQFYSHCDIYAVVFQNCNVYPRLPMQGQFNAITAQGRTDINQNTGTSIQNCT…
CsPME21	CSS0013245.1	CDS	ATGTCACGAGGCATCACAGTCAGGAACACAGCTGGAGCAGTGCAACAACAGGCCGTGGCACTAAGAGTGGGCTCTGACCTCTCAGTGTTCTATCAATGCAGTTTTGAAGCGTACCAAGACACACTATATGTCCACTCTTTGCGGCAATTCTTTAGAGAATGCGATATTTATGGAACTGTAGACTTTATTTTTGGAAATTCTGCTGTTGTTTTCCAAAACTGCAACATTTATGCTCGTAGTCCTCCTAACAAGACCAACACCCTAACTGCACAAGGCAGAACAGACCCTAACCAAAACACTGGAATTTCAATCCACAATTGCAAGGTCACCGCTGCTCCGGATTTGGTACCAGTGCAGAGCACAGTCAACACATACCTTGGTAGGCCATGGCAGATGTAT…
		Protein	MSRGITVRNTAGAVQQQAVALRVGSDLSVFYQCSFEAYQDTLYVHSLRQFFRECDIYGTVDFIFGNSAVVFQNCNIYARSPPNKTNTLTAQGRTDPNQNTGISIHNCKVTAAPDLVPVQSTVNTYLGRPWQMYSRTVFMNTFLDSLINPTGWMPWNGNFALSTLYYGEYMNTGPGSSTAGRVKWPGYHVITSATVASQFTVGSFISGNSWLPTTKVPFTPGL
CsPME22	CSS0037334.1	CDS	ATGGCTTCTCTCAGGGCCTACGGCAAAGTGGACGAATTCGATCAAGCGAGGCTGGAGGCTCGACAACAAACCAGGAAGCGACTTACCATCATTGCCTTATCTTCCATCATCCTTGTCGGAGTTATTGTGGGTGCTGTAGTCGGTACTTGTACAGGAAGATCCAAAAATGGCAACTCTACTGCAGGCAATCCAACTCAATCCATTTCTACTTCAGTCAAAGCGGTATGCGATGTTACTTTGTACCCTGACTCTTGTTTCACAAGCCTTAAACCTCTGGTTAACTCAACCCATGTTCAGCCTGAAGACCTCTTCAAGCTATCTATTTATGTGGCTATCAATGAACTTTCAAGAGCTTCCCAGTACTTCTCCCAAAATGGTGTATTCAAAGGTGTCACCGAT…
		Protein	MASLRAYGKVDEFDQARLEARQQTRKRLTIIALSSIILVGVIVGAVVGTCTGRSKNGNSTAGNPTQSISTSVKAVCDVTLYPDSCFTSLKPLVNSTHVQPEDLFKLSIYVAINELSRASQYFSQNGVFKGVTDNMSLAALESCRELLDLALDHLNTSYLSTADLTTITLQDAFDNLKTWLSSAGTYQQTCIDGFADVAEMLKSDAIKYLQNSTEFTSNSLAIVNEFSNLANSFKLRQRLMTLTDGGDDMPRWLSSKDRRLLQSTMTSKIKANAVVAMDGSGKYKTINAALKAVPDKSKKRFVIYVKKGVYNEVVRIDKSMWNVMMVGDGMDATVVSGSLNFVDGTPTFETATFAVFGKGFIARDMGFRNTAGAIKHQAVALMSSSDQSVFYRCRIDAFQ…
CsPME23	CSS0001572.1	CDS	ATGAAAGGGGGCAAGTTTATGATCCTAGGAGTATCCGGTATCCTTGTCGTAGCGGTGCTCATTGGTCTTATTACTGGTATAAACAACAATAAGAAATCATCGTCCGATTCTTCTGGTGATGATGTATTGTCAACAACGTCCAAGGCTGTTGCCGCCATTTGTTCCCCGACTGACTACAAACAAGAATGCGTAAATAGCCTTCAGTCAGTTGCCAACAATCAAAGCGCCACCCCGAAAGACTTCATGCAGGCAGCCATCCAATTCGCCATCCATGAGATGAAAGCAGCATTGGATAACACTTCAAACATTGGGAAAGCAGCCCCCGATTCTTATCACAAAATGGCTTTTGAGGATTGCCAAGAACTGTTGCAAGATGCTATCCAGGAGCTTCAAGCCTCC…
		Protein	MKGGKFMILGVSGILVVAVLIGLITGINNNKKSSSDSSGDDVLSTTSKAVAAICSPTDYKQECVNSLQSVANNQSATPKDFMQAAIQFAIHEMKAALDNTSNIGKAAPDSYHKMAFEDCQELLQDAIQELQASFSMVGDSELHTVNDREAELKNWLSAVLSYQQTCMDGIEKPDLKQQVSDGLLNATQLTDNALAIVSAISQILTAFNIPVNTSASSRRLMEASETEAEAEAEGGGGYPDWVSAGDRKLLATNNAQLKPNAVVAKDGSGQYKTIAAALAAYPKNNKGRYIIYVKAGIYDEYITVNNDQVNIFMYGDGPRKTMVTGKKSNTGGYPTFRTASFSVMGNGFVGKSMGFQNQAGPEGHQAVALRVQSDMAAFYNCRMDGYQDTLYVQTHRQFY…
CsPME24	CSS0026464.1	CDS	ATGAAAGGGGGCAAGTTTATGATCCTAGGAGTATCCGGTATCCTTGTCGTAGCGGTGCTCATTGGTCTTATTACTGGTATAAACAACAATAAGAAATCATCGTCCGATTCTTCTGGTGATGATGTATTGTCAACAACGTCCAAGGCTGTTGCCGCCATTTGTTCCCCGACTGACTACAAACAAGAATGCGTAAATAGCCTTCAGTCAGTTGCCAACAATCAAAGCGCCACCCCGAAAGACTTCATGCAGGCAGCCATCCAATTCGCCATCCATGAGATGAAAGCAGCATTGGATAACACTTCAAACATTGGGAAAGCAGCCCCCGATTCTTATCACAAAATGGCTTTTGAGGATTGCCAAGAACTGTTGCAAGATGCTATCCAGGAGCTTCAAGCCTCC…
		Protein	MHSSDNGQISTSSKAVQQLCQPTDYKNSCEKALATAGNTSDPKVLIKAAFNVTVKHIHEAINNSTFLQQAAKDPRVNDALENCKELLDFSIDDLQKSFEMVGDFDVTKMNEYVADLKTWLTGAITYQQTCLDGFDNTTGETGAQMRKLLALSGELTSNGLAIISEFSKVLTSYDLPSSSRRLLSEESTEVGADGFPSWVADRQRKLLQATAATVKPNVVVAKDGSGKYKTISAALAEVPKKSNETFVIYIKAGVYVETVNVSKHMRNVFLIGDGPTKTKITGSKSFVGGVATYKTATVSADGEHFMVKDIGIENSAGSEMHQAVALRVSSDRAIIYNSQIDGYQDTLYAHTHRQFYRDCTISGTVDFVFGDAAVVFQNCKLVIRKPLENQSCMVTAQGR…
CsPME25	CSS0048761.1	CDS	ATGCATTCTTCTGACAATGGCCAAATATCGACCTCGTCAAAGGCGGTCCAACAACTCTGCCAACCCACCGATTACAAGAATTCTTGCGAGAAAGCCCTCGCCACCGCAGGCAACACCAGCGATCCAAAAGTGCTGATCAAGGCGGCGTTTAATGTCACCGTGAAGCACATCCATGAAGCCATCAACAACTCCACCTTCCTCCAACAAGCCGCCAAGGACCCGAGAGTGAACGACGCTCTTGAGAACTGCAAGGAACTCCTCGATTTCTCAATCGATGATCTCCAAAAATCATTTGAAATGGTCGGCGACTTCGACGTCACCAAAATGAACGAGTACGTGGCCGACCTCAAAACCTGGCTCACTGGCGCCATCACGTACCAGCAAACCTGCCTCGACGGC…
		Protein	MHSSDNGQISTSSKAVQQLCQPTDYKNSCEKALATAGNTSDPKVLIKAAFNVTVKHIHEAINNSTFLQQAAKDPRVNDALENCKELLDFSIDDLQKSFEMVGDFDVTKMNEYVADLKTWLTGAITYQQTCLDGFDNTTGETGAQMRKLLALSGELTSNGLAIISEFSKVLTSYDLPSSSRRLLSEESTEVGADGFPSWVADRQRKLLQATAATVKPNVVVAKDGSGKYKTISAALAEVPKKSNETFVIYIKAGVYVETVNVSKHMRNVFLIGDGPTKTKITGSKSFVGGVATYKTATVSADGEHFMVKDIGIENSAGSEMHQAVALRVSSDRAIIYNSQIDGYQDTLYAHTHRQFYRDCTISGTVDFVFGDAAVVFQNCKLVIRKPLENQSCMVTAQGR…
CsPME26	CSS0006458.1	CDS	ATGGCATCCATGCATTCCTCTACTTGCATTTTCTCTCTCTTTCTCATCTTCCATCTCTCCCTTGCAATCCCCTCAACAACTTCCTCTCCCGATACGGTGTGTAGGTCAACTCCTTTCCCTTCCGTTTGCAAATCCATGTTGCCGGGTAACCAACCTGGCAGTACCATACATGACTATGGCCGTTTTTCCATCCGCCGGTCCTTAGCAATAACTCAAAATCTTCTCTCTTTGATCAATAGTAACCTTAGTAACCAAAACACATTGTCTCAAACCGCCATTCGTGCTCTCCAGGATTGCCAACACCTCATCAGCTTAAACCTAGATTTCTTGTCCAATGCCAGCCAATCCATTGGTTTTACAGACACCCTTCAAAGTTCACAAGCTGATGACACACATACT…
		Protein	MASMHSSTCIFSLFLIFHLSLAIPSTTSSPDTVCRSTPFPSVCKSMLPGNQPGSTIHDYGRFSIRRSLAITQNLLSLINSNLSNQNTLSQTAIRALQDCQHLISLNLDFLSNASQSIGFTDTLQSSQADDTHTLLSAVLTNQQTCSDGLQVATLPSSAIQNALLTPLNNGNMMNSVSLALFKQGVNVSQMVVVNQDGSGNFTNITAAVAAAPTYSNGSNGYFVIHVVAGVYQEYVTITKHQTYLMMIGDGINQTIITGNHSVADGWTTFNSATFVVEGQGFVALNLTIRNTAGPQKSQAVALRNDADLSTFYNCSFEGYQDTLYTHSLRQFYRQCDVYGTVDFIFGNAATVLQDCNIYPRLPLLGQSNTITAQGKTDINQNTGTSIHNCSITAARDLAS…
CsPME27	CSS0005091.1	CDS	ATGGCATCCATGCATTCCTCTACTTGCATTTTCTCTCTCTTTCTCATCTTCCATCTCTCCCTTGCAATCCCCTCAACAACTTCCTCACCCGATACGGTGTGTAGGTCAACTCCTTTCCCTTCCGTTTGCAAATCCATGTTGCCGGGTAACCAACCTGGCAGTACCATACATGACTATGGCCGTTTTTCCATCCGCCGGTCCTTAGCAACAACTCAAAATCTTCTCTCTTTGATCAATAGTTACCTTAGTAACCAAAATACATTGTCTCAAACCGCCATTCGTGCTCTCCAGGATTGCCAACACCTCATCAGCTTAAACCTAGATTTCTTGTCCAATGCCAGCCAATCCATTGGTTTTACAGACACCCTTCAAAGTTCACAAGCTGATGACACACATACT…
		Protein	MASMHSSTCIFSLFLIFHLSLAIPSTTSSPDTVCRSTPFPSVCKSMLPGNQPGSTIHDYGRFSIRRSLATTQNLLSLINSYLSNQNTLSQTAIRALQDCQHLISLNLDFLSNASQSIGFTDTLQSSQADDTHTLLSAVLTNQQTCSDGLQVATLPSSAIQNALLTPLNNGNMMNSVSLALFKQGWAHNEARHGRGLLTQLFFGGGAGGVNVSQMVVVNQDGSGNFTNITAAVAAAPTYSNGSNGYFVIYVVAGVYQEYVTITKNQTYLMMIGDGINHTIITGNHSVADGWTTFNSATFVVEGQGFVALNLTIRNTAGPQKFQAVALRNDADLSTFYNCSFEGYQDTLYTHSLRQFYRQCDVYGTVDFIFGNAATVLQDCNLYPRLPLLGQSNTITAQGK…
CsPME28	CSS0034123.1	CDS	GTGTGGAAAGCCTGTCATCGTCAGCAGGGAACACCACCAACCCACAAGAACTCGTTAAAACCGCGTTCCAAGTGGCGGTGCAGAAAGTCAAAGAAGCAGCCAAAAACTCAACCGTCTTGAAAGAACTCGAGAAGGACCCCAGAAGTAGGGAAGCACTTGATAATTGTCGGGAATTGGGTGAATCTGCGGCCCATGACCTCCAGAGATCGATTGATCATATGAGTGAGATCGATTCTAGCAATTTCGATGACTTGTTGAGCGATTTAAAGATCTGGCTAAGCGGTGCGATCACTTACCAAGAAACTTGCCTAGACGGGTTTGAGAACACGACAGGCAATGCTGGAGACAAAATGAGGGAGTACTTAAAATTTGGTATGCAATTGACTAGTAATGCCCTTG…
		Protein	MGEGKRRIAIIGVSSLFLVAMVVAVTIGVTQNADGTNLDSQDVSTSVKAINSVCDTVDYKQVCVESLSSSAGNTTNPQELVKTAFQVAVQKVKEAAKNSTVLKELEKDPRSREALDNCRELGESAAHDLQRSIDHMSEIDSSNFDDLLSDLKIWLSGAITYQETCLDGFENTTGNAGDKMREYLKFGMQLTSNALAMVTEISRGLSSLNMPAYSRRLLSEEYPVWINGGIRRLLEASEHKKKVKPDLIVAKDGSGKYNTINEALKDIPKNQNKTFVLYIKEGVYEEKVQFNKSMTHLMVIGDGPTKTRITGRLNFIDGTTTFHSATVVVLGDHFVAKDIGFENSAGPEKHQAVALRVGADMATFYNCQMDGYQDTLYAHTYRQFYRDCVISGTIDFVFG…
CsPME29	CSS0048001.1	CDS	ATGCCCATTGACACTACAGTTGCACAAGATGGATCAGGGAATTTCACAAGAATCGCAGATGCCATTCTTGCAGCCCCTAACTACAGTAAACGTAGATACTACATAAAAATCAAAGAAGGCTTCTATAGAGAGAACATTTTCGTTGGAGAACAAAAAACAAATCTGACATTTGTTGGGGATGGCATGAACAAGACGGTGATATCAGGCAACAAGAGCCATGGTGGAGGTTTCAAAACCTATTATACAGCAACAGCAGGGATAGAGGGTGATGGCTTTGTTGCACAAGATATTACCTTTGAGAACACAGCTGGACCATTCATGGACCAAGCAGTAGCATTAAGAAATTCAGCAGAACATTCAGCATTCTTCAGATGCCGTTTTCAAGGGTATCAAGATACC…
		Protein	MPIDTTVAQDGSGNFTRIADAILAAPNYSKRRYYIKIKEGFYRENIFVGEQKTNLTFVGDGMNKTVISGNKSHGGGFKTYYTATAGIEGDGFVAQDITFENTAGPFMDQAVALRNSAEHSAFFRCRFQGYQDTLYTVIGKQFFRECEIYGTVDFICGDAAAFFQNSIIYAKKPVNLQTNTITAQKRENPNKKTGTIMQNCTIKAADDLRQANFKFKTFLGRPWGDLSRTIIMQSYLDDIIDPKGWLEWNGRSPDRVYYAEYKNEGPGANTGGRVPWEKVINSSIEATNFTLRNFIEGDKWIPATGIPFFLDLL
CsPME30	CSS0003992.1	CDS	ATGCCCATTGACACTACAGTTGCACAAGATGGATCAGGGAATTTCACAAGAATCACAGATGCCATTCTTGCAGCCCCTAACTACAGTAAACGTAGATACTACATAAAAATCAAAGAAGGCTTCTATAGAGAGAACATTTTCGTTGGAGAACAAAAAACAAATCTAACATTTGTTGGGGATGGCATGAACAAGACGGTGATATCAGGCAACAAGAGCCATGGTGCAGGTTTCAAAACCTATTATACAGCAACAGCAGGGATAGACGGTGAAGGCTTTGTTGCACAAGATATTACCTTTGAGAACACAGCTGGACCATTCATGAACCAAGCAGTAGCATTAAGAAATTCAGCACAAAATTCAGCATTCTTCAGATGCCGTTTTCAAGGGTATCAAGATACC…
		Protein	MPIDTTVAQDGSGNFTRITDAILAAPNYSKRRYYIKIKEGFYRENIFVGEQKTNLTFVGDGMNKTVISGNKSHGAGFKTYYTATAGIDGEGFVAQDITFENTAGPFMNQAVALRNSAQNSAFFRCRFQGYQDTLYTVIGKQFFRECEIYGTVDFICGNAAAFFQNSIIYAKKPVNLQTNTLTAQKRENPDEKTGTIMQNCTIKAADDLRQENFKFKTFLGRPWGDLSRTIIMQSYLDDIIDPKGWLEWNGRSPDRVYYAEYKNEGPGANTGGRVPWEKVINSSIEATNFTLRNFIEGDKWIPATGIPFFLDLL
CsPME31	CSS0044445.1	CDS	ATGTCAGCCTCACTTGGTAGCTCTAGTTCTGATTTGGTTGAATCAGAATTGTTGAAGGTTCCAATTTCAGAGTTCGCAAATTCAGTGAGGTCCACCATCGACGTCGTACAGCAGGTGGCCACCCTCGTCTCCACATTCACCGAGTTTGCAAATTCAGTGAGGCTGACCATCGAAGTGGTACCACAAGTGGCCTCCCTCGTCTCCAGATTCGCCGAGTTTGCAAATTCAGTGAGGTTGACCATCGAAGTGGTACAACAAGTGGCCTCCCTCGTCTCCAGATTCGCCGAGTTTGCAATTTCAGTGAGGTTGACCATCGCAGTGGTACAAAAAGTGGCCTCCCTCGTCTCCAGATTCGCCGGTGCATTCAGTGATTTTCACCTTTCTAAGGCCATTGCCGAC…
		Protein	MATKFEIFILFISFSSLFCSALSSLSSDDINQWCDKTPYPEPCKHFMSNGSHNFAPKEKSEFRKMAMQIAMERALKAETHTKWLGSKCRNEREKTAWSDCLKLYESTILQLNHTLDPNTKCSDFDAQTWLSTALTNLETCRAGFIELGVSDFMLPLMSNNVSKLISNTLAINNGSNEKQTYKEGFPTWVSPGDRKLLQSSSPAANLVVAQDGSGNYRTIQAALDAAAKRSGSGRFVIRVKSGVYKENIEIGNKMKNIMLVGDGLKNTIITGSRSVGGGSTTFNSATVAVTGGGFIAREITFRNIAGPQNHQAVALRSGSDLSVFYRCGFEGYQDTLYVHSQRQFYKECYIYGTVDFIFGNAAVVFQNCMIYARRPMNKQKNTITAQGRTDPNQNTGISI…
CsPME32	CSS0019764.1	CDS	ATGGCAACCAAGTTTGAAATATTCATACTATTCATATCTTTCTCTTCATTGTTTTGCTCTGCTTTGTCGAGTCTCAGCTCTGATGACATAAATCAGTGGTGCGACAAAACCCCATACCCGGAACCATGCAAGCACTTCATGAGCAATGGCTCTCACAATTTCGCACCCAAAGAAAAATCCGAGTTCAGAAAGATGGCCATGCAAATAGCCATGGAAAGAGCTCTCAAAGCCGAGACTCACACTAAGTGGCTTGGGTCTAAATGTCGGAATGAGCGCGAAAAAACTGCATGGTCTGATTGTTTAAAGCTCTATGAGAGTACAATTCTTCAACTCAACCATACTCTAGACCCCAACACAAAATGTTCCGATTTTGACGCTCAGACGTGGCTCAGCACGGCT…
		Protein	MATKFEIFILFISFSSLFCSALSSLSSDDINQWCDKTPYPEPCKHFMSNGSHNFAPKEKSEFRKMAMQIAMERALKAETHTKWLGSKCRNEREKTAWSDCLKLYESTILQLNHTLDPNTKCSDFDAQTWLSTALTNLETCRAGFIELGVSDFMLPLMSNNVSKLISNTLAINNGSNEKQTYKEGFPTWVSPGDRKLLQSSSPAANLVVAQDGSGNYRTIQAALDAAAKRSGSGRFVIRVKSGVYKENIEIGNKMKNIMLVGDGLKNTIITGSRSVGGGSTTFNSATVAVTGGGFIAREITFRNIAGPQNHQAVALRSGSDLSVFYRCGFEGYQDTLYVHSQRQFYKECYIYGTVDFIFGNAAVVFQNCMIYARRPMNKQKNTITAQGRTDPNQNTGISI…
CsPME33	CSS0001543.1	CDS	ATGGCAACCAAGTTTGAAATATTGTTCATACTCTTTGCATCCTTCTCTTCATTCCTCTCCTCTGCCTCATCATCTGTCGCCTCAGATGACATAAACCAGTGGTGCAACAAAACCCCATATCCCGAACCATGCAAATACTTCATGAGCAATGGCTCTCACAATTTTGTACCCAAACAAAAATCCGAGTTCAGAAAGATGGCCATGCAAATAGCCATGGAGAGAGCTCTCAATGCCGAGACTCACACTAAGTGGCTCGGGTCCAAATGTCGCAATGAGCTCGAAAAAAATGCATGGTCTGATTGTTTGAAGCTCTATGAGAGCACAATTCTCCAACTCAACAATACACTAGACCCTAACACAAAATGTTCTGATTTTGATGCTCAGACGTGGCTCAGCACG…
		Protein	MATKFEILFILFASFSSFLSSASSSVASDDINQWCNKTPYPEPCKYFMSNGSHNFVPKQKSEFRKMAMQIAMERALNAETHTKWLGSKCRNELEKNAWSDCLKLYESTILQLNNTLDPNTKCSDFDAQTWLSTALTNLETCRAGFIELGVSDFMLPLMSNNVSKLISNTLAINNGSTEKQTYKEGFPAWVSPGNRKLLQSSSPAANLMVAQDGSGNYKTIQAALDVAAKRSGSGRFVIHVKSGVYKENIEIGNKMKNIMLVGDGLKNTIITGSRSVGGGSTTFNSATVAVTGGGFIARDITFRNTAGPQNHQAVALRSGSDLSVFYRCGFEGYQDTLYIHSQRQFYKECDIYGTVDFIFGNAAVVLQNCMIYARKPMSGQKNTVTAQGRTDPNQNTGIS…
CsPME34	CSS0036398.1	CDS	ATGGCAACCAAGTTTGAAATATTATTCATACTCTTTGCATCCTTCTCTTCATTCCTCTCCTCTGCCTCATCATCTGTCGCCTCAGACGACATAAACCAGTGGTGCAACAAAACCCCATATCCCGAACCATGCAAATACTTCATGAGCAATGGCTCTCACAATTTTGTACCCAAACAAAAATCCGAGTTAAGAAAGATGGCCATGCAAATAGCCATGGAGAGAGCTCTCAATGCCGAGACTCACACTAAGTGGCTCGGGTCCAAATGTCGCAATGAGCTCGAAAAAAATGCATGGTCTGATTGTTTGAAGCTCTATGAGAGCACAATTTTCCAACTCAACAATACACTAGACCCTAACACAAAATGTTCTGATTTTGATGCTCAGACGTGGCTCAGCACG…
		Protein	MATKFEILFILFASFSSFLSSASSSVASDDINQWCNKTPYPEPCKYFMSNGSHNFVPKQKSELRKMAMQIAMERALNAETHTKWLGSKCRNELEKNAWSDCLKLYESTIFQLNNTLDPNTKCSDFDAQTWLSTALTNLETCRAGFIELGVSDFTLISNTLAINNGSTEKQTYKEGFPTWVSPGNRKLLQSSSPAANLVVAQDGSGNYQTIQAALDVSAKRSGSGRFVIHVKSGVYKENIEIGNKMKNIMLVGDGLKNTIITGSRSVGGGSTTFNSATVAVTGGGFIARDITFRNTAGPQNHQAVALRSGSDLSVFYRCGFEGYQDTLYIHSQRQFYKECDIYGTVDFIFGNAAVVLQNCMIYARKPMSGQKNTITAQGRTDPNQNTGISIHNSQVLASS…
CsPME35	CSS0020767.1	CDS	ATGGCAACCAAGTTTGAAATATTATTCATACTCTTTGCATCCTTCTCTTCATTCCTCTCCTCTGCCTCATCATCTGTCGCCTCAGATGACATAAACCAGTGGTGCAACAAAACCCCATATCCCGAACCATGCAAATACTTCATGAGCAATGGCTCTCACAATTTTGTACCCAAACAAAAATCCGATTTCAGAAAGATGGCCATGCAAATAGCCATGGAGAGAGCTCTCAATGCCGAGACTCACACTAAGTGGCTCGGGTCCAAATGTCGCAATGAGCTCGAAAAAAATGCATGGTCTGATTGTTTGAAGCTCTATGAGAGCACAATTCTCCAACTCAACAATACACTAGACCCTAACACAAAATGTTCTGATTTTGATGCTCAGACGTGGCTCAGCACG…
		Protein	MATKFEILFILFASFSSFLSSASSSVASDDINQWCNKTPYPEPCKYFMSNGSHNFVPKQKSDFRKMAMQIAMERALNAETHTKWLGSKCRNELEKNAWSDCLKLYESTILQLNNTLDPNTKCSDFDAQTWLSTALTNLETCRAGFIELGVSDFMLPLMSNNVSKLISNTLAINNGSTEKQTYKEGFPTWVSPGNRKLLQSSSPAANLVVAQDGSGNYKTIQHGRFVIHVKSGVYKENIEIGNKMKNIMLVGDGLKNTIITGSRSVGGGSTTFNSATVAVTGGGFIARDITFCNTAGPQNHQAVALRSGSDLSVFYRCGFEGYQDTLYIHSQRQFYKECDIYGTVDFIFGNAAVVLQNCMIYARKPMSGQKNTVTAQGRTDPNQNTGISIHNSQVLASSD…
CsPME36	CSS0001081.1	CDS	ATGGCCTACGGCAGGCTCGGATTGTCCGCGCCACTCCTCAACCAAAATCATGAAGCCCTGTCAACAAAAACTCCCAGCCTAAAGTTCCTTTTACTCTTCTCACTCGTCTTCACCGTCGCTTCCGCGCTCCACACCACAGCTTCGGTCGAATCCGAGCCAGCATTGCGCAGAAAGCTCACCCAAGCCATATCCCGAACGTGCGACCGAACTCGTTACCCGACTCTCTGTGTCAACTCGCTGGTCGACTTCCCCGGCGCAACCTCCGCCGGAGAGCGCGACCTCATCCACATCTCCGTCAACGCAACTCTCCGACGCTTCGACAAAGCGCTATACGTCGTCGTTTCCGATTTCAGCAATCTCGCCATGGACGCTCACGTGAGGTCCGCATACGATGACTGT…
		Protein	MAYGRLGLSAPLLNQNHEALSTKTPSLKFLLLFSLVFTVASALHTTASVESEPALRRKLTQAISRTCDRTRYPTLCVNSLVDFPGATSAGERDLIHISVNATLRRFDKALYVVVSDFSNLAMDAHVRSAYDDCLELLDDSVDQLTRALNSINTKRAGSTQDVLTWLSAALTNQDTCTEGLGNVKGYVKDGMQERLRNLSALVSNCLAIYSAAKGNKDFEGIPIQNRRRRLMEENDGSRRPSEFPKWLSRRERRLLDMPVQGIKADIVVSQDGNGTCKKISEAIKMVPEYSNRRTVIYVRAGRYEENNLKVGRKKTNLMFIGDGKGITIISGGKSVLDNMTTFHTASFAATGTGFIARDITFENWAGPSRHQAVALRVGADHAVVYRCNVIGYQDTLYVH…
CsPME37	CSS0022614.1	CDS	ATGAAGCTAGGTCTAGGATTGATCTTGCTATTCATATCCTTCTCTTCTTCTTCCTCTCAAGCCCCACTAGCCCAACCTCCTGGCACCACCGGCCGTGACATTGACTACTGGTGCAACACCACACCACACCCCGAAACCTGCAAGGTCTTCATGAGACGCAGCTTGAAATATTATTCACCGAACTGCACAGCCGAGTTTAGAACAATGACCGTCCAAGTAGCTATGGATCGAGCCCATCGTGCTCACGGTCACTCAATGGCTCTAGGTCACCAGTGTCGTACCAAGCACGAAAAGCTCGTATGGAGAGACTGTTCAAAACTGTTTGACGACACGGTTTTCCAACTCAACCGAACCCTACAAGGGTTAACGACGAACAAGAATTGTAGCGATTTCGATGCT…
		Protein	MKLGLGLILLFISFSSSSSQAPLAQPPGTTGRDIDYWCNTTPHPETCKVFMRRSLKYYSPNCTAEFRTMTVQVAMDRAHRAHGHSMALGHQCRTKHEKLVWRDCSKLFDDTVFQLNRTLQGLTTNKNCSDFDAQTWLSTALTNYQTCQKGSLELNVSSFISRMVANNVSELISNSDWPSWVSAGERKLLQSSSLALRANYIVAQDGSGNFRSIQEAINHAVSKRIGNARITIHVKRGVYSENVEITNTMNKITLVGDGLRNTIITGSRSVANGYTTYSCATFGVDGVGFIARGITFRNTAGPQGGQAVALRSASDLSVFYSCGIEGYQDTLFVLAQRQFFKSCYIYGTVDFIFGNAAVVFQNCIIYVRKPLRGQPNVITAQGRGDPFQNTGISIHNSRV…
CsPME38	CSS0013956.1	CDS	ATGAAGCTAGGTCTAGGCTTGATCTTGCTATTCATATCCTTCTCTTCTTCTTCCTCTCAAGCCCCACTAGCCCAACCTCCTGGCACCACCGGCCGTGACATCGACTACTGGTGCAACACCACACCACACCCCGAACCCTGCAAGGTCTACATGAGACGTAGCTCGAACTATTTTTCACCGAACTGCACAGCCGAGTTTAGAACAATGGCGGTCAAAGTAGCTATGGATCGAGCCCATCGTGCTCTCGGTCACTCAATGGCTCTAGGTCACCATTTTCGTACCATGCACGAAAAGCTCGTATGGAGAGACTGTTCAAAACTGCTCGACGACACAGTTTTCCAACTCAACCGAACCTTACAAGGGTTAACGACGAACAAGAGTTGTAGCGATTTCGATGCT…
		Protein	MATSANQPLLDSPKRKLSLCKSLSLVLSLVAIITPITIFTTKFFNETSSLSSTLCDRALDRASCSAMVSELAPPEALMQMNGPALLQAFLKKSASRIRKSMVTASDISRRINDPREQGALADCLELMELSMDRVMDSMVAIEKRTAESHSDAHSWLSSVLTNHVTCLDGLTGSVRSMMEPELEDMVARARASLAMVVAVSPLEDDQVSNKFESSFFLRGLNGDFPRWVTASDWKLLEMAPKNVKADVVVAADGSGKYKTVKEAVAAAPTNSKTRYVIYVKKGTYKENVEVGKTKKNLMLVGDGMDSTIITGSLNVVDGATTFNSATVAAVGDGFMAQDIWFKNTAGAVKHQAVALRVGADQSVINRCRIDAYQDTLYAHSNRQFYRDSYITGTVDFIFG…
CsPME39	CSS0003460.1	CDS	ATGGCAACCTCTGCTAATCAACCATTGTTAGACTCTCCCAAGAGAAAACTCTCTCTCTGCAAATCTCTCTCTTTGGTTCTCTCTCTAGTTGCCATCATAACCCCAATCACCATATTCACCACCAAGTTCTTCAATGAAACCTCTTCTCTCTCATCGACCCTTTGTGATCGGGCTCTTGATCGGGCCTCATGCTCCGCCATGGTATCAGAACTTGCTCCACCTGAAGCTTTGATGCAAATGAACGGTCCTGCTTTATTGCAGGCCTTCTTGAAGAAGTCTGCGTCACGCATAAGAAAATCTATGGTGACGGCAAGCGATATCAGCCGTCGGATCAACGACCCGAGAGAGCAAGGGGCTCTAGCAGATTGCCTGGAGTTGATGGAGCTGTCAATGGATAGA…
		Protein	MATSANQPLLDSPKRKLSLCKSLSLVLSLVAIITPITIFTTKFFNETSSLSSTLCDRALDRASCSAMVSELAPPEALMQMNGPALLQAFLKKSASRIRKSMVTASDISRRINDPREQGALADCLELMELSMDRVMDSMVAIEKRTAESHSDAHSWLSSVLTNHVTCLDGLTGSVRSMMEPELEDMVARARASLAMVVAVSPLEDDQVSNKFESSFFLRGLNGDFPRWVTASDWKLLEMAPKNVKADVVVAADGSGKYKTVKEAVAAAPTNSKTRYVIYVKKGTYKENVEVGKTKKNLMLVGDGMDSTIITGSLNVVDGATTFNSATVAAVGDGFMAQDIWFKNTAGAVKHQAVALRVGADQSVINRCRIDAYQDTLYAHSNRQFYRDSYITGTVDFIFG…
CsPME40	CSS0001125.1	CDS	ATGGCAACCTTTGCTAACCAACCATTGCTAGACTCTCCCAAGAGAAAACTCTCTCTCTGCAAATCTCTCTCTTTGGTTCTCTCTCTAGTTGCTATCATAACCCCAATCTCCATACTCACCATCAACCTCTTCAATCAAACCTCTTCTTCTTCTAATTCTCTCTCTCTCTCAGCCAACCTTTGTGATCGGGCTCTTGATGGGGCCTCATGCTCCGCCATGGTATCAGAAGTTGCTCCCCCTGAAATTTTGATGCAAATGAAGGGCCCTGATTTGTTGCAGGCCTTCTTGAAGAAATCCGCTTCGGGCATACGAAAGACTATCGAGACAGCGAGCGGTATCAGCCGTCGGATCAACGACATGAGAGAGCAAGGGGCTCTAGCAGATTGCCTGGAGTTGATG…
		Protein	MATFANQPLLDSPKRKLSLCKSLSLVLSLVAIITPISILTINLFNQTSSSSNSLSLSANLCDRALDGASCSAMVSEVAPPEILMQMKGPDLLQAFLKKSASGIRKTIETASGISRRINDMREQGALADCLELMELSMDRVMDSVKAIEKRTAESHSDAHSWLSSVLTNHVTCLDGLTGSARSMMEPELEDMVARARASLAMVVAVSPLEDDQASNKFEPLRLIGEFPRWVTARDRKLLEAMAGTPNANVVVAKDGSGNYKTVSEAVASAPNNGNTRYVIYVKKGTYKENVVIGSSKKLIMLTGDGMDLTIITGSLNVVDGATTFNSATVAAVGDGFMAQDIWFQNTAGPAKHQAVALRVGGDQSVINRCRIDAYQDTLYTYTNRQFYRDSYITGTVDFI…
CsPME41	CSS0032664.1	CDS	CCATCATAACCCCAATCACCATACTCACCATCAAGCTTTTCAATGAAACCTCTTCTTCTTCCTCTAATTCTCTTTCTCTCTCAGCCACCCTTTGCCACCCTGCTCTTAACCAACCCTTATGCTCCGCCATGGTATCAGAACTTGCTCCACCTGAAATATTGATGAAAATGAACGGCCCAGATGTATTGCAGGCCTTCTTGAAGAAGTCTGCATCAGGCATACGAAAATCTATGGAGACAGCGAGCGATGTCCGCCGTCGGATCAATGACCCGAGAGAGCAAGCGGGTCTTGCTGATTGTCTGGAGTTGATGGAGCTGTCCATTGATAGAGTGATGGAGTCTGTGGTGGCAATTGAGAAAAGGACATCCAGGTCACATTCGGACGCCCATTCATGGCTCA…
		Protein	MANFANQPLLDSPKRKLSFCKCLSLVLSLVAIITPITILTIKLFNETSSSSSNSLSLSATLCHPALNQPLCSAMVSELAPPEILMKMNGPDVLQAFLKKSASGIRKSMETASDVRRRINDPREQAGLADCLELMELSIDRVMESVVAIEKRTSRSHSDAHSWLSGVLTNHVTCLDGLTGSARSMMEPELEDMVARARAFLAMVVAASNKFEPMHLIEEFPRWVTGKDRKLLEAVAGTVNANVVVAQDGSGNYKTVNEAVASAPNNGNTRYVIYVKKGTYKENVVIGSSKTNVMLTGDGMGLTIITGSLNVVDGSTTFNSATVAAVGTGFIAQDICIQNTAGAVKQQAVALRVGADQSVINRCRIDAYQDTLYAHTNRQFYRDSYITGTVDFIFGNAAVV…
CsPME42	CSS0006287.1	CDS	ATGGCAACAACCCATCATCAACCATTGCTAGACTCTCCCAAGAGAAAGCTCTGTCCCTGCGAAGCTCTCTCTTTGGTTCTCTCTTTAGTTGCCATCATAACCCCAATCACCATACTCACCACCAAGCTCTTCAATCAAACCTCTTCTTCTTCTTCTAACCCTTTTTCTCTCTCAGCCACCCTTTGCCACCGTGCTCTTGACCAGTCCTCATGCTCCGCCATGGTATCAGAACTTGCTCCACCTGAAATATTGATGCAAATGAACGGCGTCGATTTATTGCAGGCCTTCTTGAAGAAGTCTGAATCAGGCATACGAAAAACTATGAAGACGGTGAGCAATATTAACGGTCAGATCAACGACAAGAGAGAGCAAGCGGCCATAGTAGATTGCATGGAGTTG…
		Protein	MATTHHQPLLDSPKRKLCPCEALSLVLSLVAIITPITILTTKLFNQTSSSSSNPFSLSATLCHRALDQSSCSAMVSELAPPEILMQMNGVDLLQAFLKKSESGIRKTMKTVSNINGQINDKREQAAIVDCMELMEVSLAGSHWDAHSWLSGVLTNHVTCLDGLTGSTRSMMETELNDMVARARASLAMVVAVSPLEHDEVSNSNQLELSLAIPRLNGEFPRWVTTRDRKLLKTSPKDINADVVVAQDGSGNYGTVNEAVSSVPDNGNTRYVIYVKQGTYNENVVIGSNKKNVMLVGDGMDLTIITGNLNVIDGSTTFDSATVAAVGDGFIAQDICIQNTAGAVKEQAVALRVGADQSVINRCRIDAYQDTLYAHSNRQFYRDSYITGTIDFIFGNAAVV…
CsPME43	CSS0004958.1	CDS	ATGGCTAAGAAGGCAGCCATTATTGGTATCTCCTCCATCCTCCTGGTTGCTATGGTGGTTGCCGTGACCGTCAGTGTCAGCCGCAACAACTCCTCAAGCAGCTCCGAAGGCGGTGAAATCTCAACCTCCACCAAGGCCGTCCAACAAATATGCCAACCCACCGATTACAAAGAGGCCTGCGTGAAGAGCCTTTCCGAGTCCGCTGGAAACACCAGCGACCCGAAAGAGCTGATCAAGACGGCATTTAATGTTGCCGTCAAGGAGATCAGCGCGGCAATCCAGAACTCCAGCCTTCTACAGAAAGCCGCAAAGGAGCCCCGGGCCCAGGACGCTCTGGAGAATTGCAAGGAGCTTCTGGATTTCTCAATTAACGATCTCCAGAACTCCTTCGATAAGTTG…
		Protein	MAKKAAIIGISSILLVAMVVAVTVSVSRNNSSSSSEGGEISTSTKAVQQICQPTDYKEACVKSLSESAGNTSDPKELIKTAFNVAVKEISAAIQNSSLLQKAAKEPRAQDALENCKELLDFSINDLQNSFDKLGSFDVTKMDEYMSDLKTWLSGAITYQQTCIDGFDNTTGDIGAQMQKLLKLSGELTSNGLAIVTELSTMLGSSGLPSTTSRRLLSEDGFPSWVSDGKRRLLQTGNVKPNAVVAKDGSGKYKTITDALKMVPKKNKTPFVIYIKAGVYKEYVSITKQMSNVFLIGDGPTKTKITGSRSFVGGYNTYRTATVSADGEHFMAKNLAIENSAGGDMHQAVALRVSSDRAIIFNCQIDGYQDTLYAHTHRQFYRDCSISGTVDFVFGDSAVV…
CsPME44	CSS0047335.1	CDS	CATGGCTCTCCGGTGCCATCACTTACCAGCAGACTTGCATCGACGGGTTCGATAACACCACCGGAGATATCGGTGCTCAGATGCAGAAGCTTTTGAAGCTCTCCGGCGAGCTCACGAGCAATGGTCTCGCCATTGTCACCGAGCTTTCTACGATGCTTGGGTCATCCGGTCTCCCGAGCACCACCAGCAGGAGGTTGCTATCCGAAGATGGGTTCCCATCATGGGTCAGCGATGGCAAGAGGAGACTGCTTCAGACAGGGAATGTGAAGCCTAATGCAGTGGTTGCTAAGGATGGGTCTGGAAAGTACAAGACTATTACTGATGCACTTAAAATGGTGCCCAAGAAAAACAAAACACCATTTGTCATCTACATTAAAGCTGGTGTTTATAAGGAGTATG…
		Protein	MAKKAAIIGISSILLVAMVVAVTVSVSRNNSSSSSEGGEISTSTKAVQQICQPTDYKEACVKSLSESAGNTSDPKELIKTAFNVAVKEISAAIQNSSLLQKAAKEPRAQDALENCKELLDFSINDLQNSFDKLGSFDVTKMDEYMSDLKTWLSGAITYQQTCIDGFDNTTGDIGAQMQKLLKLSGELTSNGLAIVTELSTMLGSSGLPSTTSRRLLSEDGFPSWVSDGKRRLLQTGNVKPNAVVAKDGSGKYKTITDALKMVPKKNKTPFVIYIKAGVYKEYVSITKQMSNVFLIGDGPTKTKITGSRSFVGGYNTYRTATVSADGEHFMAKNLAIENSAGGDMHQAVALRVSSDRAIIFNCQIDGYQDTLYAHTHRQFYRDCSISGTVDFVFGDSAVV…
CsPME45	CSS0050377.1	CDS	ATGTTGGCACTCACTGTGTTGATCACTCTCTGGTGGAGTTCACTAGGGAAGTCCATGCCCATTGACACTACAGTTGCACAAGATGGATCGGGGAATTTCACAAGAATCGCAGATGCCATTCTTGCATCCCCTAATTACAGTAAACGTAGGTACTACATAAAAATCAAAGAAGGCTTCTATAAAGAAAACATTTTCGTTGGAAAACAAAAAACAAATCTAACATTTGTTGGGGATGGCTGGAACAAGACGGTGATATCAGGCAACAAGAGCAATGGCACAGGTTTCCCAACCCATTATACAGCAACAGCAGGGATAGAGGGTGCAGGCTTTGTTGCACAAGATATTACCTTTGAGAACACAGCCGGACCATACATGCACCAAGCAGTAGCATTAAGAAAT…
		Protein	MLALTVLITLWWSSLGKSMPIDTTVAQDGSGNFTRIADAILASPNYSKRRYYIKIKEGFYKENIFVGKQKTNLTFVGDGWNKTVISGNKSNGTGFPTHYTATAGIEGAGFVAQDITFENTAGPYMHQAVALRNSAENSAFFRCRFQGYQDTLYTAKGKQFFRECEIYGTVDFIFGNAAVFFQNCIIYAKKPINLQTNTITAQKRENPKEKTGRPWGNFSRTIIMQSYLDDIIDPKGWLEWNGRSPDRVYYAEYKNEGPGANTGGRVPWEKSRTSFIDKILKILSFITYRGFKAFSFHLAQLPSKIAMQRQ
CsPME46	CSS0043576.1	CDS	ATGTTGGCACTCACTGTGTTGATCACTCTCTGGTGGAGTTCACTAGGGAAGTCCATGCCCATTGACACTATAGTTGCACAAGATGGATCGGGGAATTTCACAAGAATCGCAGATGCCATTCTTGCATCCCCTAATACAGTAAACGTAGGATACTACATAAAAATCAAAGAAGGCTTCTATAGAGAGAACATTTTCGTTGGAAAACAAAAAACAAATCTAGCATTTGTTGGGGATGGCATGAACAAGACGGTGATATCAGGCAACAAGAGCAAGGTGGCACAGGTTTCCCAACCCTATGATACAGCAACAGCAGGGATAGAGGGTCAAGGCTTTGTTGCACAAGATATTACCTTTGAGAACACAGCCGGACCATACAAGAACCAAGCAGTAGCATTAAGA…
		Protein	MLALTVLITLWWSSLGKSMPIDTIVAQDGSGNFTRIADAILASPNTVNVGYYIKIKEGFYRENIFVGKQKTNLAFVGDGMNKTVISGNKSKVAQVSQPYDTATAGIEGQGFVAQDITFENTAGPYKNQAVALRNNAENSAFFKCRFQGYQDTLYTVRGKQFFRECEIYGTVDFIFGNAAVFFQNSIIYAKKPINLQTNTITAQKRENPNDKTGRPWGNFSRTIIMQSYLDDIIDPKGWLEWNGRSPDTVYYAEYKNEGPGANTGGRVPWEKSRTSFIDKILKILSFITYQGFKAFSVHLAQLPSKIAMQRQ
CsPME47	CSS0002694.1	CDS	ATGTTGGCACTCACTGTGTTGATCACTCTCTGGTGGAGTTCACTAGGGAAGTCCATGCCCATTGACACTACAGTTGCACAAGATGGATCGGGGAATTTCACAAGAATCGCAGATGCCATTCTTGCATCCCCTAATTACAGTAAACGTAGATACTACATAAAAATCAAAGAAGGCTTCTATAGAGAAAACATTTTCGTTGGAAAACAAAAAACAAATCTAACATTTGTTGGGGATGGCTGGAACAAGATGGTGATATCAGGCAACAAGAGCAATGGCACAGATTTCCAAACCTATTATACAGCAACAGCAGAGGGTAAAGGCTTTGTTGCACAAGATATTACCTTTGAGAACACAGCCGAATCATACATGAATCAAGCAGTAGCATTAAGAAATTCAGCA…
		Protein	MLALTVLITLWWSSLGKSMPIDTTVAQDGSGNFTRIADAILASPNYSKRRYYIKIKEGFYRENIFVGKQKTNLTFVGDGWNKMVISGNKSNGTDFQTYYTATAEGKGFVAQDITFENTAESYMNQAVALRNSAENSAFFRCRFQGYQDTLYTAKGKQFFRECEVYGTKPLNLQTNTITAQKRENPNEKTGTIMQNCTIKAADDLRQENFKFKTFLGRPWGNLSRTIIMQSYLDDIIDPKGWLEWNGRSPDTVYYAEYKNEGPGANTGGRVPWEKVINSSIEATNLHLEISLRETNGFRQQEYPSF
CsPME48	CSS0025587.1	CDS	ATGTATCATCATCATCTCAAAAAAAGAACTAAAATCTTTCTTGCTTTATTACCCATTTCTGCACTAGCCTTACTCACACTCACCACACTGATTACTGTCACAAAAAACCCAAAAAACAGAGAAGAATCCCATCACATTCACATCCACAAAAACATTCAAATCGCTCACTCAGCATGCGATGGAACACTCTACCGAGACCTCTGCGTCTCCACCCTCTCCACATTCCCAGATCTCGCCTCAAAATCACTCCCTCAAATCATCGCCGCGGCAGTGAATCACACAATGTCGGAGGTCCGAGTTTCCGAATCCAACTGCACTCGTCTCCGCTATAAGCTCCCGAAGCTAACCCAACTCGACAAACGAGCCCTCGATGATTGTCTCGAGCTCTTAGACGATTCA…
		Protein	MYHHHLKKRTKIFLALLPISALALLTLTTLITVTKNPKNREESHHIHIHKNIQIAHSACDGTLYRDLCVSTLSTFPDLASKSLPQIIAAAVNHTMSEVRVSESNCTRLRYKLPKLTQLDKRALDDCLELLDDSISELKSTISDLSSSNKSVKHFHDLQTLLSGAMTNQFTCLDGFAYSKSNTRPFIEARLENISHHVSNALAMVGKIKTASSRAEVFPEYGTVKGGFPTWLSKKDRRLLQTAVNETKYDVVVAKDGSGNFTTIGEAVAVAPNSSATRFVIYIKAGAYFEYVEVPKKTTMLMFLGDGIGKTWVKGNRSVGDGWTTFRSSTVAVVGDGFIAKGISFENYAGPSKHQAVALRSGADLSAFYLCSFVGYQDTLYVHSLRQFYRECDIYGTIDF…
CsPME49	CSS0046026.1	CDS	CGCGGCAGTGAATCACACAATGTCGGAGGTCCGAGTTTCCGAATCCAACTGCACTCGTCTCCGCTATAAGCTCCCGAAGCTAACCCAACTCGACAAACGAGCCCTCGATGATTGTCTCGAGCTCTTAGACGATTCAATTTCAGAACTCAAATCCACAATCTCCGATCTCTCCTCATCCAATAAATCAGTAAAACACTTCCACGATTTACAAACCTTGCTGAGCGGTGCAATGACGAATCAATTCACTTGTCTAGACGGGTTCGCGTACAGTAAATCAAACACTCGTCCATTCATCGAGGCCCGATTGGAGAACATCTCTCATCACGTTAGTAACGCTCTCGCGATGGTCGGGAAGATTAAAACGGCGTCGTCGAGAGCGGAGGTATTCCCGGAGTATGG…
		Protein	MYHHHLKKRTKIFLALLPISALALLTLTTLITVTKNPKNREESHHIHIHKNIQIAHSACDGTLYRDLCVSTLSTFPDLASKSLPQIIAAAVNHTMSEVRVSESNCTRLRYKLPKLTQLDKRALDDCLELLDDSISELKSTISDLSSSNKSVKHFHDLQTLLSGAMTNQFTCLDGFAYSKSNTRPFIEARLENISHHVSNALAMVGKIKTASSRAEVFPEYGTVKGGFPTWLSKKDRRLLQTAVNETKYDVVVAKDGSGNFTTIGEAVAVAPNSSATRFVIYIKAGAYFEYVEVPKKTTMLMFLGDGIGKTWVKGNRSVGDGWTTFRSSTVAVVGDGFIAKGISFENYAGPSKHQAVALRSGADLSAFYLCSFVGYQDTLYVHSLRQFYRECDIYGTIDF…
CsPME50	CSS0030098.1	CDS	ATGGTTTCAAATCTCCTCTTCTCTTCCTTCACCATCTCTCTCATTCTTCTTTCTCTCTCATCTTCTCCATCTTCCGCTGCAAATGTCTCTCCTTCCAGCCCAACCTCCACCGGAACCATTTGCAACTACACTCCATACCCTTCCTTCTGCAAAACCGTACTTCCAAACAACAACTCTGCCAATGTCTACGACTACGGTCGATTATCACTCCGAAAATCTCTATCTTCTGCCAGTAAATTTCTCTCTTTAATCGACAACTATCTTCGCCGTTCCTCGTCCTTAACACCCACCGCTATTAACGCTCTCCAAGATTGTCGATTTCTAGCTTCTCTCAACATGGATTTTCTCACAACTTCTTTCCAAACCGTCAATGCTACCGCCACAACTCTTCCTACTATG…
		Protein	MVSNLLFSSFTISLILLSLSSSPSSAANVSPSSPTSTGTICNYTPYPSFCKTVLPNNNSANVYDYGRLSLRKSLSSASKFLSLIDNYLRRSSSLTPTAINALQDCRFLASLNMDFLTTSFQTVNATATTLPTMDADDVQTMLSAILTNTQTCLDGLQATSQSWSVKNGLYTPLANDTRLYSVSLALFTKGWVPNKKKGKMKPSRKLLAFQNGRLPLKMSSKNQVIYESVSRKKLLQASIDGQVVVSDMVVVSQDGSHNFTTINDAVAAAPNNTHANNGYFVIYVTAGVYQEYVSIAKNKKFLMMIGDGINQTVVTGNRSFVDGSTTFNSATFAVVGQGFVAVNMTFRNTAGAIKHQAVAVRNGADLSTFYKCSFEAYQDTLYAHSLRQFYRECDIYGTV…
CsPME51	CSS0044745.1	CDS	ATGTATCATCATAGGCTTTCACAGAGACCAAACCCACTCTGTATCATCATCATCTTCCTCACTTTACCAACCATTTCGGCCATTGTCTTTCTCACACTCTCTTCCCAAACCCCTCTCATCAAAATCCCAAAACCCAAACCAACAATAACCTCTCTTATACACACCCAAATTGCTAACACAACTTGCGATGGAACTCTCTATCCAGACCTCTGTGTCTCCACAATCTCCACATTCCCAGATCTCCTCCTCAAATCGCTCCCTCAAATCATTGCCGCCACCGTTAATCACTCCGTCACGGAGGTCCGAGCCTCCGAATCGAACTGCTCTGGCATTCTCAGAACAATCCCTGAGCTAGCCCCACTCGATAAGCAAGCTCTCGATGACTGTCTCGAGCTCTTG…
		Protein	MYHHRLSQRPNPLCIIIIFLTLPTISAIVFLTLSSQTPLIKIPKPKPTITSLIHTQIANTTCDGTLYPDLCVSTISTFPDLLLKSLPQIIAATVNHSVTEVRASESNCSGILRTIPELAPLDKQALDDCLELLDNTIAELKTVIADLSANKTTSKHFRDLQTLLSGAMTNQYTCLDGFAYSKGNVRPYIEDRLDKISHHVSNALAMLRKIPAANAAAHGGGEVFPEYGKVRGGFPTWVSRKDRRLLQAAVNQTRYNLVVAKDGSGNFTTIGEAVAAAPNSSEMRFVIYVKGGAYYENVEVERKKTKLMLVGDGIGKTLVKDNRNVVDGWTTFRSATFAVVGNGFIAKGITFENYAGPSKHQAVAFRSGSDFSAFFQCSFIGYQDTLYVHSLRQFYRDCD…
CsPME52	CSS0043548.1	CDS	ATGGCTTTCAACCTCTTCTTCTCTTCTCTCACAATATTTTTCATTCTAGCTTCTTCCATTCCCTCTCCATCTTCGGCCGATGTCCCTCCTGCAAATCCAATCTCAACCGGAACTGCTTGCAAGGACACTCTATACCCTGCCTTCTGCAGATCAGTCCTTCCCACCAACAACAACTCTGCCAATGTCTACGACTACGGTCGAATATCAGTCCACAAATCATTATCTTCTGCTCACAAATTCATCTCTCTCATCGATAACTATCTCCATCATTCCTCCTTCTTGACACCTTCTGCCATTGCAGCTCTCCAAGATTGCCGATTCCTAGCCTCTCTCAACTTAGATTTTCTCCTAAGTTCTTTCCAAACTGTCAACACTAATTCCTCAGTCCTTCCTAGTATT…
		Protein	MAFNLFFSSLTIFFILASSIPSPSSADVPPANPISTGTACKDTLYPAFCRSVLPTNNNSANVYDYGRISVHKSLSSAHKFISLIDNYLHHSSFLTPSAIAALQDCRFLASLNLDFLLSSFQTVNTNSSVLPSIEADDVQTMLSAILTNVQTCLDGLRDTASAWSVKNGLSMPLANDTKLYSVSLALFTKGWVPKKNKPPGKTPIGFRNGRLPLKMSRQHQAIYESVSRRKVLQTSNDGVVPVSDIVVVSQDGSFNFTTITDAVNAAPRSSNGSNGYFLIYVTAGVYQEYVSIGKNQTYLMMIGDGINQTVITGNHSFDDGWTTFNSSTFSVVGKGFVAAGITFRNTAGAIKHQAVAVRNGADLSTFYQCSFEAYQDTLYAHSLRQFYRECDIYGTIDFI…
CsPME53	CSS0041029.1	CDS	ATGTCAGATTCCGGCAAGCACATTTCCATCTCCAGTCGCAAAAAAAAGCTCTTCTTAGTCCTCTTATCTTCTCTCCTGCTCATTGCCGCCGTAATCGGCATTGTCGCCGGAGTCACCTCTCACAAAAACAACACAATCGAATCCTCTGCAAACCACGCCATTATCAAATCCTCATGTAGCAGCACATTCTACCCCGATCTATGCTTCTCCGCCATAGCCAGTGTTCCGGGACTTAGCCAAAAAGTCACCAACCAGAAAGACGTGATTATGATGTCTCTGAACATCACAATCACCGCCGTGGAACGCAATTACTTCATAGTGGAAAAGCTCGAGAAGAAGAGGAAGAATAGCTTGACGGGGAGAGAAAAAACCGCTCTCCACGACTGTCTCGAGACGATC…
		Protein	MSDSGKHISISSRKKKLFLVLLSSLLLIAAVIGIVAGVTSHKNNTIESSANHAIIKSSCSSTFYPDLCFSAIASVPGLSQKVTNQKDVIMMSLNITITAVERNYFIVEKLEKKRKNSLTGREKTALHDCLETIDDTLDELRKVELDLNMYPNKKSLSQHADDLKTLMSAAMTNQETCLDGFSHDGADKRVRKKMCSNALAMIKNMTDSDIANEVRLTGRKLKEVEEREWPEWLSAGDRRLLQSTAVTPDVVVAADGSGDYKTVEAAVAAAPEKSSKRYVIRIKAGVYRENVEVPKKKTNIMFLGDDRKTTIITGSRNVKDGSTTFHSATVAAVGEGFLAKEITFENTAGPSKHQAVALRVGSDLSAFYRCDMVAYQDTLYVHSNRQFYINCFIAGTVDF…
CsPME54	CSS0025482.1	CDS	ATGAGCCAAATCAAATACTTCTTCGTCGGAATGTCAGATTCCGGCAAGCACATTTCCATCTCCAGTCGCAAAAAAAAGCTCTTCTTAGTCCTCTTCTCTTCTCTCCTGCTCATTGCCGCCGTAATCGGCATTGTCGCCGGAGTCACCTCTCACAAAAACAACACAATCGAATCCTCTGCAAACCACGCCATTATCAAATCCTCATGTAGCAGCACATTCTACCCCGATCTATGCTTCTCCGCCATAGCCAGTGTTCCGGGACTTAGCCAAAAAGTCACCAACCAGAAAGACGTGATTATGATGTCTCTGAACATCACAATCACCGCCGTGGAACGCAATTACTTCATAGTGGAAAAGCTCGAGAAGAAGAGGAAGAATAGCTTGACGGGGAGAGAAAAA…
		Protein	MSQIKYFFVGMSDSGKHISISSRKKKLFLVLFSSLLLIAAVIGIVAGVTSHKNNTIESSANHAIIKSSCSSTFYPDLCFSAIASVPGLSQKVTNQKDVIMMSLNITITAVERNYFIVEKLEKKRKNSLTGREKTALHDCLETIDDTLDELRKVELDLNVYPNKKSLSQHADDLKTLMSAAMTNQETCLDGFSHDGADKRVRKVLEEGENHVEKMCSNALAMIKNMTDSDIANEVRLTGRKLKEVEEREWPEWLSAGDRRLLQSTAVTPDVVVAADGSGDYKTVEAAVAAAPEKSSKRYVIRIKAGVYRENVEVPKKKTNIMFLGDDRKTTIITGSRNVKDGSTTFHSATVAAVGEGFLAKEITFENTAGPSKHQAVALRVGSDLSAFYRCDMVAYQDTL…
CsPME55	CSS0007314.1	CDS	ATGGATACAATCAACTCCTTCAAAGGCTACGGCAAGGTCGACCCTGTCCAAGAGCAGGCATTCCGGCGAACAACCCGGAAACGCATCGTCATCCTCATCGTCTCCGCCGTCGTACTGGTGGCTGTCATCATTGGCGCGGTGGTCGGAACTGTAATTCACAAACGCAACGACAATAGCTTCGACGATACTCCGTCGTCTTCTACCTCCCCTGCCGCCTCTCTCAAAGCCGTGTGTAGCGTAACCCAGTACCCAGATTCGTGTTTCTCGAGCATTAAAGCTCTCGAAGCGTCCAATTCTACCGCAGATCCGAAAGAGCTCTTCAAGCTCTCGTTGCAAGTGGTTTTCCACGAGCTCTCGAAGATCGCTTCGTTTCCCGATACCCTGATTTCGATGAGCAAT…
		Protein	MDTINSFKGYGKVDPVQEQAFRRTTRKRIVILIVSAVVLVAVIIGAVVGTVIHKRNDNSFDDTPSSSTSPAASLKAVCSVTQYPDSCFSSIKALEASNSTADPKELFKLSLQVVFHELSKIASFPDTLISMSNDAKVKSALGVCKTVIKDAVDRLNDSISSIDANPGDKILTVSNIDDLKTFLSAAITDQETCFDALMEVNSNFVDEVRLKMKNSTEFTSNSLAIVAKVLGILGDVNVPIHRKLLGVSDSGFPEWVRAAERRLLQAATVKPNLTVAIDGSGDYKTIGEAVAKVPKKSKSRFVIHVKAGKYVEKVILDKNTWNVMIYGDGKTQTVISGNLNFIDGTPTFSTATFTVAGKGFIAKDIGFWNTAGAAKHQAVAVRCASDMSVFYQCAFNAFQ…
CsPME56	CSS0042964.1	CDS	ATGGATAATATCAAGTCCTTCAAAGGCTACGGCAAGGTTGACCCGGTCGAAGAACGAGCATTCAAGCGAAAAACCCGAAAACGTATCGTCATCGTCATCATATCCTCCATCGTACTGGTGGCTGTCATCATTGGATCGGTGGTTGGAACTGTAATTCACAACCGCAACAACGATAACTCCGGCAATACTCCGTCCTCTTCTACCTCCCCCGCCGCCTCTCTCAAAGCGGTCTGTAGCGTAACCCAGTACCCAGATTCGTGTTTCTCTAGCATTAACGCTCTCGAAGCCTCCAATTCTACCACAGACCCGAAAGAGCTCTTCAAGCTCTCGTTGAAAGTGGTCTTCGACGAGCTCTCGAAGATCGCTTCGTTTCCCGATACTCTGATTTCGCAAATCAAT…
		Protein	MDNIKSFKGYGKVDPVEERAFKRKTRKRIVIVIISSIVLVAVIIGSVVGTVIHNRNNDNSGNTPSSSTSPAASLKAVCSVTQYPDSCFSSINALEASNSTTDPKELFKLSLKVVFDELSKIASFPDTLISQINDTQVQSALEVCKTVIEDAVYRLNDSISSMDANPGEKILTIPNIDGLKTWLSAAITDQETCFDALMEANSSLIDEVRLTMKNSTEFASNSLAIVAEVMAIMVDVNVPIHRKLLGVSDSGFPEWVGAAERRLLQAATVKANLVVAQDGSGNYRTIGEAVAMVPKKSKSRFVIYVKAGTYVENVNLDKNTWNVMMYGDGMNQTIVSGSLNVVDGTATFLSATFAVSGMGFIAKNMGFWNTAGAIKQQAVAVQSSSDLSVFYQCTFNAYQ…
CsPME57	CSS0001579.1	CDS	ATGGCAGCCTTTGCTAATCAACCACTGCTAGACACTCCCAAGAGAAAACTCTCTCTCTGCAAATCTCTCTCTTTGGTTCTCACTCTAGTTGCTATCATAACCCCAATCTCCATACTCACCACCAACCTCTTCAATCAAACCTTTTCTTCTTCTTCTTCTTCTTCTTCTTCTTCTCTCTCTCTCTCAGCCACCCTTTGCGATCGGGCTCTTGATCGGGCCTCATGCTCCGCCATGGTATCAGAACTTGCTCCCCCTGAAATTTTGATGCAAATGAAGGGCCCTGATTTGTTGCAGGCCTTCTTGAAGAAATCCGCATCGGGCTTACGAAAGACTATCGAGACAGCGAGCGATATCAGCCGTCGGATCAACGACAAGAGAGAGCAAGGGCCTCTAGCAGAT…
		Protein	MAAFANQPLLDTPKRKLSLCKSLSLVLTLVAIITPISILTTNLFNQTFSSSSSSSSSSLSLSATLCDRALDRASCSAMVSELAPPEILMQMKGPDLLQAFLKKSASGLRKTIETASDISRRINDKREQGPLADCLELMELSMDRVMGSVVAVEKRTAESHSDAHSWLSGVLTNHVTCLDGLTGLARSMMEPELEDMVARSRASLAMMVAISPPEDDEFEPPRLIEEFPRWVMARDRNLLEVLAGTVNANVVVAKDGSGNYKTVSEAVASAPNNSNTRYVIYVKQGTYNENVVIGKTKKNIMLTGDGMDLTIITGSLNVVDGATTFNSATVAAVGDGFMAQDMWFQNTAGAAKHQAVALCVRGDRTVINRCRIDAYQNTLYTYTNRQFYRDSYITGTVDF…
CsPME58	CSS0049477.1	CDS	ATGGCAACAACCCATCATCAACCATTGCTAGACTCTCCCAAGAGAAAGCTCTGTCCCTGCGAAGCTCTCTCTTTGGTTCTCGCTTTAGTTGCCATCATAACCCCAATCACCATACTCACCACCAAGCTCTTCAATCAAACCTCTTCTTCTTCTTCTAACCCTTTTTCTCTCTCAGCCACCCTTTGCCACCGTGCTCTTGACCAGTCCTCATGCTCCGCCATGGTATCAGAACTTGCTCCACCTGAAATATTGATGCAAATGAACGGCGTCGATTTATTGCAGGCCTTCTTGAAGAAGTCTGAATCAGGCATACGAAAAACTATGAAGACGGTGAGCAATATTAACCGTCAGATCAACGACAAGAGAGAGCAAGCGGCCATAGTAGATTGTATGGAGTTG…
		Protein	MATTHHQPLLDSPKRKLCPCEALSLVLALVAIITPITILTTKLFNQTSSSSSNPFSLSATLCHRALDQSSCSAMVSELAPPEILMQMNGVDLLQAFLKKSESGIRKTMKTVSNINRQINDKREQAAIVDCMELMEVSLGRVMDSVVAIGKRTAGSHSDAHSWLSGVLTNHVTCLDGLTGSTRSMMETELNDMVARARASLAMVVAVSPLEHDELSLAIPRLNGEFPRWVTTRDRKLLKTSPKDINADVVVAQDGSGNYGTVNEAVSSVPDNGNTRYVIYVKQGTYNENVVIGSNKKNVMLVGDGMDLTIITGNLNVIDGSTTFDSATVAAVGDGFIAQDICIQNTAGAVKEQAVALRVGADQSVINRCRIDAYQDTSPCNIAGTIDFIFGNAAVVLQNC…
CsPME59	CSS0045663.1	CDS	ATGTCTCTTCAGTTTCTCATCTCACTCATCTCTCTCTCTCTCCTCCTCTCGCCTGCCATCTCTGGGCACGGCAACACTGTGAAAATATGGTGCAGCGAAACACCATACCCACAACCCTGCGAGTACTTCTTAACTAACAACCCTAAATATATCAAACCCATCAAACATAAGACAGATTTCTTCAAACTCTCAGTCCTATTAGCCCTAGACCGAGCATTGCACGCCCAAACCCACACCTACAAGCTCGGCTCCATGTGTCGTAACGAGCTCGAAAAGGAGGCTTGGGCCGACTGTCTTGAGCTCTACGAATACACAATCCACAGGCTCAACAAAACAGTCGATCCAACCACCGAGTGGAGCAATGACGACGCCCAAACGTGGCTGAGCACTGCTTTGACA…
		Protein	MSLQFLISLISLSLLLSPAISGHGNTVKIWCSETPYPQPCEYFLTNNPKYIKPIKHKTDFFKLSVLLALDRALHAQTHTYKLGSMCRNELEKEAWADCLELYEYTIHRLNKTVDPTTEWSNDDAQTWLSTALTNLETCQEGFEELGIANNVYPLMSNNVSKLISNTLAMNNVPYHLPSSKKGGFPSWVKPGVRKLLQTASSPASKANVVVAQDGSGNFKTIGQAVAAAAAKGGSARFVIYVKAGVYNENVQIKVKNVMLIGDGIGKTIITGSKSVGGGTTTFQSATVAVVGDGFIAQGITIRNTAGAAQHQAVALRVGADLSVFYQCSFEAYQDTLYVHSLRQFFRECDIYGTVDFIFGNSAVVFQKCNIYARSPPNKTNTITAQGRTDPNQNTGISIH…
CsPME60	CSS0011089.1	CDS	ATGTCTCTTAAATTGCTCATCTCACTCATCTCTCTCTCTCTCCTCCTCTCTCCCGCCATCTCCGGCCACCACCACACTGTAAAAAAATGGTGTGGCAAAACACCATACGCACAGCCCTGCGAGTACTTCTTAACCAACAACCCTAAATACATCAAACCCATCAAACATAAGACAGATTTCTTCAAACTCTCAGTCCAGCTAGCCCTAGACCGAGCATTGCACGCCCAAACCCACACCTACAAGCTCGGCTCAATGTGTCGTAATGAGCACGAAAAAGAGGCTTGGGCTGACTGTCTCGAGCTGTATGAGTACACAATCCACAGGCTCAACAAAACAGTCTATCCAACCACCAAGAAGAGCAAAGACGACATCCAAACATGGCTGAGCACTGCCTTGACA…
		Protein	MSLKLLISLISLSLLLSPAISGHHHTVKKWCGKTPYAQPCEYFLTNNPKYIKPIKHKTDFFKLSVQLALDRALHAQTHTYKLGSMCRNEHEKEAWADCLELYEYTIHRLNKTVYPTTKKSKDDIQTWLSTALTNLETCREGFEELGVADHVYPLMSNNVSKLISNTLAMNKVPYHAPSYKKGGFPSWVKPGDRKLLQTASSLASIANVVVAQDGSGNFKTIGQAVAAAAAKGGSARFVIYVKAGVYNENVQIKVKNVMLIGDGIGKTIITGSKSVGGGSTTFQSATVAVVGDGFIARGITVRNTAGAVQQQAVALRVGSDLSVFYQCSFEAYQDTLYVHSLRQFFRECDIYGTVDFIFGNSAVVFQNCNIYARSPPNKTNTLTAQGRTDPNQNTGISIH…
CsPME61	CSS0036537.1	CDS	ATGGGTCCTTCACGTCCCTCCATCTTCTTGTTGCTGTTTTTGTCAATGGTAGTGCGTATGTCAGCCTCACTTGGTAGTTCTAGTTCTGATTTGGTTGAATCAGAATTCTTGAAGGTTCCAATTTCAGAGTTTGCAAATTCAGTGAGGTCCACCATCGACATGGTACAGCAGGTGGCCTCCCTCGTCTCCAGATCCGCCGGTGTATTCGGTGGTTTTCGCCTTTCTAATGCCATTGCCGACTGCCTTGATCTCCTCGATCTCTCCGCTGACGAATTGACCCGTACTCTCTCTGCTTCTCAGTCTCCCAATGGTAAACATAACAGCACAGGAAATCTAAGTGCGGATCTGAGGACATGGTTGAGCGGGGCACTAGGCAATCAAGACACGTGCATAGAAGGA…
		Protein	MGPSRPSIFLLLFLSMVVRMSASLGSSSSDLVESEFLKVPISEFANSVRSTIDMVQQVASLVSRSAGVFGGFRLSNAIADCLDLLDLSADELTRTLSASQSPNGKHNSTGNLSADLRTWLSGALGNQDTCIEGFDGTNSIVKNLVAGSLNQLTSLIQDILLQVRPLPDFKANNHNGGGGGGGGGRKLKNDDDPFPYWIKSKDRKLLQSSTNGNGVLVADVVVAADGSGNFSKVMDAISAAPEYSSRRYVVYVKKGVYNEYVEISKKKWNLMMIGDGIDVTVISGNRSFIDGWTTYRSATFAVKGQGFIARDMTFENTAGPQKHQAVAFRSDSDLSVLFRCAIRGFQDTLYAHSLRQFYRECQITGTVDFIFGDGTVVFQNCQILARLGLPDQKNTITAQ…
CsPME62	CSS0033304.1	CDS	ATGTCTCTTAAATTGCTCATCTCACTCATCTCTCTCTCTCTCCTCCTCTCTCCCGCCATCTCCGGCCACCACCACACTGTAAAAAAATGGTGTGGCAAAACACCATACGCACAGCCCTGCGAGTACTTCTTAACCAACAACCCTAAATACATCAAACCCATCAAACATAAGACAGATTTCTTCAAACTCTCAGCTTGGGCTGACTGTCTCGAGCTGTATGAGTACACAATCCACAGGCTCAACAAAACAGTCTATCCAACCACCAAGAAGAGCAAAGACGACATCCAAACATGGCTGAGCACTGCCTTGACAAACCTCGAAACGTGCCGGGAAGGGTTTGAGGAGCTCGGCGTAGCCGACCATGTCTATCCATTAATGTCTAACAATGTTTCTAAGTTG…
		Protein	MSLKLLISLISLSLLLSPAISGHHHTVKKWCGKTPYAQPCEYFLTNNPKYIKPIKHKTDFFKLSAWADCLELYEYTIHRLNKTVYPTTKKSKDDIQTWLSTALTNLETCREGFEELGVADHVYPLMSNNVSKLISNTLAMNKVPYHAPSYKKGGFPSWVKPGDRKLLQTASSPASIANVVVAQDGSGNFKTIGQAVAAAAAKGGMKNVMLIGDGIGKTIITGSKSVGGGSTTFQSATVAVVGDGFIAQGITIRNTAGAVQQQAVALRVGSDLSVFYQCSFEAYQDTLYVHSLRQFFRECDIYGTVDFIFGNSAVVFQNCNIYARSPPNKTNTLTAQGRTDPNQNTGISIHNCKVTAASDLVPVQSTVNTYLGRPWKMYSRTVFMNTFLDSLINPAGWMP…
CsPME63	CSS0033874.1	CDS	ATGGCGATCAAGCTTGCATTAATCTTGATATTCATGTCCTTCTCTTCCCTCTCTCAAGCCCTATCAAATGAAACTGTCACCAACATCAACTACTGGTGCAACACCACTCCTCATCCAGAATCTTGCAGGATCTTCATGGGAGGCCAGCACAGTTTTGTACCAAAATCTAAACCAGACTTTAGAACGATGGCAGTGGAAGCAGCCATGGAACGAGCCCTTTACGCGCAGACTCATGCAAAGGAACTGGGTCAACATTGTCATAGCAAGCATGCCAAGGCTGCATGGTTGGACTGCTCAAAACTCTTCGACGACACAGTTCTCCAACTCAACCGGACCTTACAAGGCCTACAAAACAATGTCAGCGATTTCGATGCTCAAACATGGCTCAGCGCTGCCCTA…
		Protein	MAIKLALILIFMSFSSLSQALSNETVTNINYWCNTTPHPESCRIFMGGQHSFVPKSKPDFRTMAVEAAMERALYAQTHAKELGQHCHSKHAKAAWLDCSKLFDDTVLQLNRTLQGLQNNVSDFDAQTWLSAALTNLETCRAGSLELNVSDFISSILSNNVSELISNSLAINGAFLAQQDAQSGYPSWILDGERQLLKSSSLASQANFIVAKDGSGNFRSIQAAINSAVSKRTGNGRIIIYVKKGIYRENIEISSNMNEITLVGDGLRYTVITGSRSATTGFTTYSSATVGIDGVGFIARGITFRNTAGPQNGQAVALRSASDLSVFYACGFEGYQDTLFVLAQRQFFKSCYIYGTIDFIFGNAAVVFQNCIIYVRKPLVGQDNVITAQGRGDPFQNTGI…
CsPME64	CSS0025131.1	CDS	ATGTCTCTTAAATTGCTCATCTCACTCATCTCTCTCTCTCTCCTCCTCTCTCCCGCCATCTCCGGCCACCACCACACTGTAAAAAAATGGTGTGGCAAAACACCATACGCACAGCCCTGCGAGTACTTCTTAACCAACAACCCTAAATACATCAAACCCATCAAACATAAGACAGATTTCTTCAAACTCTCAGTCCAGCTAGCTCTAGACCGAGCATTGCACGCCCAAACCCACACCTACAAGCTCGGCTCAATGTGTCGTAATGAGCGCGAAAAAGAGGCTTGGGCTGACTGTCTCGAGCTGTATGAGTACACAATCCACAGGCTCAACAAAACAGTCTATCCAACCACCAAGAAGAGCAAAGACGACATCCAAACATGGCTGAGCACTGCCTTGACA…
		Protein	MSLKLLISLISLSLLLSPAISGHHHTVKKWCGKTPYAQPCEYFLTNNPKYIKPIKHKTDFFKLSVQLALDRALHAQTHTYKLGSMCRNEREKEAWADCLELYEYTIHRLNKTVYPTTKKSKDDIQTWLSTALTNLETCREGFEELGVADHVYPLMSNNVSKLISNTLAMNKPGDRKLLQTASSLASRANVVVAQDGSGNFKTIGQAVAAAAAKGGSARFVIYVKAGVYNENVQIKVKNVMLIGDGIGKTIITGSKSVGGGSTTFQSATVAVVGDGFIARGITVRNTAGAVQQQAVALRVGSDLSVFYQCSVEAYQDTLYVHSLRQFFRECDIYGTVDFIFGNSAVVFQNCNIYARSPPNKTNTLTAQGRTDPNQNTGISIHNCKVTAAPDLVPVQSTVN…
CsPME65	CSS0006543.1	CDS	ATGGGCAATGGATTTATTGCCCGTGACATCACATTTCGTAACACAGCTGGACCACAAAATTACCAAGCAGTGGCTCTCCGATCAGGCTCCGATCAATCTGTCTTCTACCGCTGTGGTATCCAAGGATACCAAGACACCCTTTTCGTCCTATCACAACGACAATTTTATAAACAATGCAACATATACGGAACAATAGACATCATATTTGGAAACGCAGCAGCTGTATTCCAAAGCTGCACTATATATGTAAGGAGGCCACTGCACGGACAAGACAACGTGATAACAGCACAAGGTCGTGCTGATCCAAACCAAAATACAGGGATTTCGATACATAATTCGCGTGTCATGGCCGCGCCAGACCTAAAACCGGTGCTTAATTCGTTCAAAACGTACTTGGGG…
		Protein	MGNGFIARDITFRNTAGPQNYQAVALRSGSDQSVFYRCGIQGYQDTLFVLSQRQFYKQCNIYGTIDIIFGNAAAVFQSCTIYVRRPLHGQDNVITAQGRADPNQNTGISIHNSRVMAAPDLKPVLNSFKTYLGRPWQQYSRTVYLKTFLDALVDPAGWLAWEYTDFALDTVYYGEYGNYGPGSLTSGRVKWPGFRHITDPKEASMFTAGNFIAGRLWLPATGVPFTMSL
CsPME66	CSS0037218.1	CDS	ATGGCGATCAAGCTTGCATTAATCTTGACATTCATGTCCGTCTCTTCCCTCTCTCAAGCCCTATCAAATGAAACTGTCACCAACATCAACTACTGGTGCAACACCACTCCTCATCCAGAATCTTGCAGGATCTTCATGGGAGGCCAGCACAGTTTTGTACCAAAATCTAAACCAGACTTTAGAATGATGGCGGTGGAAGCAGCCATGGAACGAGCCCTTTACGCGCAGACTCATGCAAAGGAACTGGGTCAACATTGTCATAGCAAGCATGCCAAGGCTGCATGGTTGGACTGCTCAAAACTCTTCGACGACACAGTTCTCCAACTCAACCGGACCTTACAAGGCCTACAAAACAATGCCAGCGATTTCGATGCTCAAACATGGCTCAGCGCTGCCCTA…
		Protein	MAIKLALILTFMSVSSLSQALSNETVTNINYWCNTTPHPESCRIFMGGQHSFVPKSKPDFRMMAVEAAMERALYAQTHAKELGQHCHSKHAKAAWLDCSKLFDDTVLQLNRTLQGLQNNASDFDAQTWLSAALTNLETCRAGSLELNVSDFISSILSNNVSELISNSLAINGAFLAQQDAQSGYPSWILDGERQLLKSSSLASQANFIVAKDGSGNFRSIQAAINSAVSKRTGNGRIIIYVKKGIYRENIEISSNMNEITLVGDGLRYTVITGSRSATTGFTTYSSATVGIDGVGFIARGITFRNTAGPQNGQAVALRSASDLSVFYACGFEGYQDTLFVLAQRQFFKSCYIYGTIDFIFGNAAVVFQNCIIYVRKPLVGQDNVITAQGRGDPFQNTGI…

## Sheet: Table S2
Table S2. Basic information of CsPMEs
Gene ID	Gene name	Gene location	Type	CDS(bp)	ORF(aa)	MW KDa	PI	Instability index	Aliphatic index	GRAVY	Loc (http://www.csbio.sjtu.edu.cn/bioinf/Cell-PLoc-2/, Plant-mPLoc)	Loc (https://wolfpsort.hgc.jp/,WolF PSORT)	Signal Peptide	TMHs
CSS0048030.1	CsPME1	Chr1	1	1797	598	65.7486	8.4	31.21stable	84.18	-0.234	Cell wall	chlo: 3, nucl: 3, plas: 3, E.R.: 3, cyto: 1, vacu: 1	NO	1
CSS0028368.1	CsPME2	Chr1	1	1773	590	64.581	6.6	37.06stable	74.86	-0.231	Cell wall	chlo: 4, mito: 3, plas: 3, nucl: 1, extr: 1, vacu: 1, golg: 1	NO	1
CSS0035457.1	CsPME3	Chr2	1	1602	533	58.0485	7.58	34.19stable	82.5	-0.155	Cell wall	vacu: 7, chlo: 2, extr: 2, nucl: 1, mito: 1, golg: 1	Y	NO
CSS0010879.1	CsPME4	Chr2	1	1791	596	66.1184	9.18	34.68stable	75.32	-0.383	Cell wall	cyto: 5.5, cyto_pero: 3.5, nucl: 3, E.R.: 3, vacu: 2	NO	1
CSS0036591.1	CsPME5	Chr2	1	1683	560	61.4216	4.75	41.89unstable	83.05	-0.143	Cell wall	chlo: 11, nucl: 1, plas: 1, vacu: 1	Y	1
CSS0014883.1	CsPME6	Chr2	1	1563	520	56.1522	8.06	35.30stable	82.77	-0.119	Cell wall	plas: 4.5, E.R._plas: 3, cyto: 2, mito: 2, vacu: 2, chlo: 1, nucl: 1, extr: 1	Y	1
CSS0001476.1	CsPME7	Chr3	1	1551	516	56.224	8.94	28.33stable	82.21	-0.083	Cell wall	extr: 4, vacu: 4, E.R.: 2, golg: 2, chlo: 1, plas: 1	Y	NO
CSS0002607.1	CsPME8	Chr3	1	1692	563	61.4509	6.78	35.31stable	75.88	-0.118	Cell wall	extr: 4, chlo: 3, nucl: 2, E.R.: 2, cyto: 1, plas: 1, vacu: 1	Y	NO
CSS0047493.1	CsPME9	Chr3	1	1551	516	56.3523	9.34	27.22stable	81.26	-0.12	Cell wall	chlo: 6, cyto: 2, E.R.: 2, nucl: 1.5, cysk_nucl: 1.5, extr: 1, vacu: 1	Y	NO
CSS0019073.1	CsPME10	Chr3	1	1557	518	57.2234	9.65	35.31stable	78.3	-0.226	Cell wall	chlo: 4, extr: 4, vacu: 4, cyto: 1, E.R.: 1	Y	NO
CSS0005610.1	CsPME11	Chr3	1	1668	555	60.7434	7.2	30.25stable	78.92	-0.094	Cell wall	chlo: 4, nucl: 4, vacu: 2, E.R.: 2, plas: 1, extr: 1	Y	NO
CSS0024327.1	CsPME12	Chr3	1	1668	555	60.7243	6.21	33.35stable	78.22	-0.082	Cell wall	nucl: 4, chlo: 3, extr: 2, vacu: 2, E.R.: 2, plas: 1	Y	NO
CSS0038178.1	CsPME13	Chr3	1	1602	533	60.061	9.05	35.41stable	78.54	-0.31	Cell wall	vacu: 6, nucl: 2, golg: 2, chlo: 1, mito: 1, plas: 1, extr: 1	Y	NO
CSS0029913.1	CsPME14	Chr3	1	1641	546	61.5569	8.97	35.82stable	80.95	-0.28	Cell wall	chlo: 4, nucl: 3, plas: 2, vacu: 2, cyto: 1, E.R.: 1, pero: 1	Y	NO
CSS0002554.1	CsPME15	Chr3	1	1641	546	60.1118	6.3	32.88stable	85.57	-0.031	Cell wall	vacu: 4, extr: 3, golg: 3, E.R.: 2, chlo: 1, plas: 1	Y	NO
CSS0010795.1	CsPME16	Chr3	1	1578	525	57.6921	6.11	35.95stable	83.43	-0.02	Cell wall	vacu: 4, golg: 3, chlo: 2, extr: 2, E.R.: 2, plas: 1	Y	NO
CSS0040128.1	CsPME17	Chr3	1	1599	532	58.5341	7.16	35.38stable	82.88	-0.062	Cell wall	vacu: 4, extr: 3, golg: 3, E.R.: 2, chlo: 1, plas: 1	Y	NO
CSS0033522.1	CsPME18	Chr3	1	1632	543	59.5882	8.65	32.02stable	79.58	-0.121	Cell wall	chlo: 9, nucl: 2, plas: 1, extr: 1, vacu: 1	Y	NO
CSS0031877.1	CsPME19	Chr3	1	1611	536	58.4696	7.57	35.24stable	77.35	-0.102	Cell wall	extr: 5, chlo: 4, E.R.: 2, nucl: 1, plas: 1, vacu: 1	Y	NO
CSS0046423.1	CsPME20	Chr3	1	1542	513	56.3684	6.29	33.00stable	78.15	-0.11	Cell wall	chlo: 5, nucl: 2, extr: 2, vacu: 2, E.R.: 2, plas: 1	Y	NO
CSS0013245.1	CsPME21	Chr3	2	669	222	24.5066	8.93	38.29stable	69.77	-0.141	Cell wall	chlo: 13, mito: 1	NO	NO
CSS0037334.1	CsPME22	Chr5	1	1737	578	63.7237	9.2	30.85stable	82.34	-0.164	Cell wall	chlo: 4, nucl: 4, cyto: 2.5, vacu: 2, cyto_pero: 2, plas: 1	NO	1
CSS0001572.1	CsPME23	Chr5	1	1722	573	62.5529	7.99	33.99stable	76.14	-0.27	Cell wall	extr: 4, golg: 3, cyto: 2, E.R.: 1.5, E.R._plas: 1.5, chlo: 1, mito: 1, vacu: 1	NO	1
CSS0026464.1	CsPME24	Chr5	1	1722	573	62.5529	7.99	33.99stable	76.14	-0.27	Cell wall	extr: 4, golg: 3, cyto: 2, E.R.: 1.5, E.R._plas: 1.5, chlo: 1, mito: 1, vacu: 1	NO	1
CSS0048761.1	CsPME25	Chr5	1	3624	1207	133.421	5.43	40.00unstable	73.45	-0.549	Cell wall	nucl: 13, cyto: 1	NO	NO
CSS0006458.1	CsPME26	Chr6	1	1515	504	54.6953	5.89	30.50stable	83.21	-0.035	Cell wall	chlo: 8, nucl: 2, vacu: 2, plas: 1, E.R.: 1	Y	NO
CSS0005091.1	CsPME27	Chr6	1	1587	528	57.3442	5.96	28.64stable	81.48	-0.044	Cell wall	chlo: 7, nucl: 2, vacu: 2, plas: 1, extr: 1, E.R.: 1	Y	NO
CSS0034123.1	CsPME28	Chr6	1	2019	672	74.507	7.56	36.84stable	71.55	-0.504	Cell wall	vacu: 9, golg: 2, plas: 1, extr: 1, E.R.: 1	Y	1
CSS0048001.1	CsPME29	Chr6	2	942	313	35.1957	8.2	31.92stable	68.95	-0.403	Cell wall	cyto: 14	NO	NO
CSS0003992.1	CsPME30	Chr6	2	942	313	35.2737	7.56	28.83stable	68.63	-0.423	Cell wall	cyto: 13, chlo: 1	NO	NO
CSS0044445.1	CsPME31	Chr6	2	1917	638	71.04	7.56	38.78stable	90.66	-0.014	Cell wall	nucl: 3, E.R.: 3, cyto: 2, golg: 2, chlo: 1, mito: 1, plas: 1, vacu: 1	NO	NO
CSS0019764.1	CsPME32	Chr7	1	1554	517	57.3679	9.25	41.01unstable	71.53	-0.33	Cell wall	E.R.: 3.5, E.R._plas: 3.5, extr: 3, plas: 2.5, nucl: 2, mito: 1, vacu: 1, golg: 1	Y	NO
CSS0001543.1	CsPME33	Chr7	1	1557	518	56.9122	9	41.53unstable	73.07	-0.288	Cell wall	chlo: 5, extr: 5, nucl: 2, cyto: 1, E.R.: 1	Y	NO
CSS0036398.1	CsPME34	Chr7	1	1527	508	55.9239	8.64	41.09unstable	72.97	-0.275	Cell wall	extr: 6, chlo: 4, nucl: 2, cyto: 1, E.R.: 1	Y	NO
CSS0020767.1	CsPME35	Chr7	1	1524	507	55.853	8.82	39.05stable	72.9	-0.291	Cell wall	chlo: 4, extr: 4, nucl: 2, cyto: 2, vacu: 1, E.R.: 1	Y	NO
CSS0001081.1	CsPME36	Chr7	1	1740	579	64.5204	9.36	33.70stable	83.39	-0.225	Cell wall	cyto: 3.5, cyto_nucl: 3.5, chlo: 3, E.R.: 3, nucl: 2.5, pero: 1, golg: 1	NO	NO
CSS0022614.1	CsPME37	Chr7	1	1542	513	56.7514	9.62	33.70stable	79.26	-0.168	Cell wall	chlo: 5, extr: 5, E.R.: 2, cyto: 1, vacu: 1	Y	NO
CSS0013956.1	CsPME38	Chr7	1	1551	516	57.3203	9.44	37.85stable	82.4	-0.101	Cell wall	chlo: 6, extr: 6, cyto: 1, E.R.: 1	Y	NO
CSS0003460.1	CsPME39	Chr8	1	1674	557	60.6412	8.88	26.53stable	82.32	-0.126	Cell wall	chlo: 7, cyto: 3.5, cyto_nucl: 2.5, mito: 1, extr: 1, golg: 1	NO	1
CSS0001125.1	CsPME40	Chr8	1	1680	559	60.4297	7.52	27.94stable	84.47	-0.1	Cell wall	chlo: 6, cyto: 3, mito: 2, extr: 2, golg: 1	NO	1
CSS0032664.1	CsPME41	Chr8	1	1659	552	59.7302	7.95	33.53stable	89.04	-0.014	Cell wall	chlo: 4, cyto: 3.5, cyto_nucl: 2.5, vacu: 2, mito: 1, plas: 1, extr: 1, pero: 1	NO	1
CSS0006287.1	CsPME42	Chr8	1	1659	552	59.8877	5.08	29.49stable	89.2	-0.102	Cell wall	E.R.: 6.5, E.R._plas: 4, nucl: 2, cyto: 2, mito: 1, vacu: 1, pero: 1	NO	NO
CSS0004958.1	CsPME43	Chr9	1	1650	549	59.7419	9.16	32.45stable	78.52	-0.255	Cell wall	vacu: 6, chlo: 2, mito: 2, golg: 2, nucl: 1, extr: 1	Y	1
CSS0047335.1	CsPME44	Chr9	1	1650	549	59.7419	9.16	32.45stable	78.52	-0.255	Cell wall	vacu: 6, chlo: 2, mito: 2, golg: 2, nucl: 1, extr: 1	Y	1
CSS0050377.1	CsPME45	Chr9	2	933	310	35.0889	9.59	33.70stable	69.61	-0.389	Cell wall	cyto: 13, extr: 1	Y	NO
CSS0043576.1	CsPME46	Chr9	2	936	311	34.8756	9.35	25.11stable	76.24	-0.319	Cell wall	cyto: 13, extr: 1	Y	NO
CSS0002694.1	CsPME47	Chr9	2	918	305	34.728	8.76	34.13stable	65.61	-0.592	Cell wall	cyto: 12, nucl: 1, extr: 1	Y	NO
CSS0025587.1	CsPME48	Chr11	1	1689	562	62.3148	9.05	33.26stable	85.04	-0.187	Cell wall	mito: 4, chlo: 3, plas: 2, extr: 2, nucl: 1, vacu: 1, golg: 1	NO	1
CSS0046026.1	CsPME49	Chr11	1	1689	562	62.3148	9.05	33.26stable	85.04	-0.187	Cell wall	mito: 4, chlo: 3, plas: 2, extr: 2, nucl: 1, vacu: 1, golg: 1	NO	1
CSS0030098.1	CsPME50	Chr11	1	1689	562	61.3561	8.72	30.42stable	79.15	-0.095	Cell wall	chlo: 6, mito: 2, extr: 2, vacu: 2, nucl: 1, golg: 1	Y	NO
CSS0044745.1	CsPME51	Chr13	1	1710	569	62.8015	8.71	24.37stable	88.45	-0.123	Cell wall	vacu: 6, chlo: 3, golg: 2, nucl: 1, plas: 1, extr: 1	Y	1
CSS0043548.1	CsPME52	Chr13	1	1677	558	61.1097	6.36	34.15stable	80.59	-0.071	Cell wall	vacu: 5, chlo: 3, mito: 2, golg: 2, nucl: 1, extr: 1	Y	NO
CSS0041029.1	CsPME53	Chr15	1	1683	560	61.6072	8.88	28.56stable	82.25	-0.261	Cell wall	cyto: 4.5, cyto_nucl: 3.5, mito: 3, chlo: 2, nucl: 1.5, plas: 1, pero: 1, golg: 1	NO	1
CSS0025482.1	CsPME54	Chr15	1	1743	580	63.9468	8.62	28.47stable	82.09	-0.254	Cell wall	chlo: 4, nucl: 3.5, cyto_nucl: 3.5, cyto: 2.5, E.R.: 2, pero: 1, golg: 1	NO	1
CSS0007314.1	CsPME55	Chr15	1	1740	579	62.9587	8.53	28.33stable	86.04	-0.036	Cell wall	cyto: 6.5, cyto_pero: 4.5, nucl: 2, E.R.: 2, pero: 1.5, plas: 1, vacu: 1	NO	1
CSS0042964.1	CsPME56	Chr15	1	1728	575	62.8593	5.82	27.60stable	85.76	-0.049	Cell wall	plas: 12, E.R.: 2	NO	1
CSS0001579.1	CsPME57	Contig32	1	1731	576	63.0493	6.42	32.54stable	90.23	-0.029	Cell wall	chlo: 6, mito: 3, cyto: 2, plas: 1, extr: 1, vacu: 1	NO	1
CSS0049477.1	CsPME58	Contig32	1	1647	548	59.04	5.22	31.73stable	90.57	-0.053	Cell wall	5.5, cyto: 4, E.R._plas: 3.5, nucl: 1, mito: 1, vacu: 1, pero: 1	NO	1
CSS0045663.1	CsPME59	Contig218	1	1551	516	56.233	8.94	27.58stable	82.21	-0.082	Cell wall	vacu: 6, extr: 2, E.R.: 2, golg: 2, chlo: 1, plas: 1	NO	NO
CSS0011089.1	CsPME60	Contig218	1	1551	516	56.5216	9.34	25.65stable	82.19	-0.112	Cell wall	错误	Y	NO
CSS0036537.1	CsPME61	Contig396	1	1599	532	57.9914	7.58	34.01stable	82.65	-0.155	Cell wall	chlo: 6, mito: 3, cyto: 2, plas: 1, extr: 1, vacu: 1	Y	NO
CSS0033304.1	CsPME62	Contig708	1	1416	471	51.4427	9.35	28.28stable	80.55	-0.12	Cell wall	chlo: 4, cyto: 2, extr: 2, E.R.: 2, nucl: 1, mito: 1, plas: 1, vacu: 1	Y	NO
CSS0033874.1	CsPME63	Contig943	1	1527	508	55.77	8.66	31.17stable	85.87	-0.056	Cell wall	chlo: 7, nucl: 3, plas: 1, extr: 1, vacu: 1, golg: 1	Y	NO
CSS0025131.1	CsPME64	Contig1071	1	1497	498	54.5062	9.33	24.72stable	82.81	-0.125	Cell wall	chlo: 5, nucl: 2.5, cyto: 2, E.R.: 2, cysk_nucl: 2, extr: 1, vacu: 1	Y	NO
CSS0006543.1	CsPME65	Contig1310	2	690	229	25.619	9.11	37.51stable	74.15	-0.219	Cell wall	chlo: 11, nucl: 1, mito: 1, vacu: 1	NO	NO
CSS0037218.1	CsPME66	Contig1310	1	1563	520	56.9333	8.66	32.55stable	84.63	-0.056	Cell wall	chlo: 8, nucl: 2, plas: 1, extr: 1, vacu: 1, golg: 1	NO	NO
ORF opening reading fame, AA the numbers of amino acid residues, pI Theoretical isoelectric point, MW Molecule weight, Loc Subcellular location, TMHs TransmembraneTransmembrane helices, GRAVY Grand average of hydropathicity, plas plasma membrane, E.R endoplasmic reticulum, cyto cytoplasm, extr extracellular, vacu vacuole, chlo chloroplast, nucl nucleus, golg golgi apparatus, pero peroxide, and mi…

## Sheet: Table S3
Table S3. The characteristics of CsPMEs promoters
Gene id	Gene name	Cis-element type	cis-element sequences	Start Position	Sequences length	strand	cis-element function
CSS0048030	CsPME1	ABRE	ATTAAT	47	6	+	Light
CSS0048030	CsPME1	LS7	AAACCA	169	6	-	anaerobic induction
CSS0048030	CsPME1	TGACG-motif	ATTAAT	316	6	+	Light
CSS0048030	CsPME1	CGTCA-motif	ATTAAT	347	6	+	Light
CSS0048030	CsPME1	Box 4	CAACGG	469	6	-	MYBHv1
CSS0048030	CsPME1	TCT-motif	AATCTAATCC	783	9	-	Light
CSS0048030	CsPME1	ARE	GGTTAA	856	6	-	Light
CSS0048030	CsPME1	Sp1	AAACCA	1085	6	-	anaerobic induction
CSS0048030	CsPME1	Box 4	CAACGG	1333	6	+	MYBHv1
CSS0048030	CsPME1	Box 4	AATTATTTTTTATT	1519	13	+	Light
CSS0048030	CsPME1	G-Box	AAACCA	1656	6	-	anaerobic induction
CSS0048030	CsPME1	ARE	CCATCTTTTT	1747	10	-	SA
CSS0048030	CsPME1	I-box	AAACCA	1774	6	+	anaerobic induction
CSS0048030	CsPME1	I-box	GAAAGGCAGAC	1976	10	-	Light
CSS0028368	CsPME2	CGTCA-motif	TCTTAC	31	6	-	Light
CSS0028368	CsPME2	Box 4	GCCACT	93	6	-	meristem expression
CSS0028368	CsPME2	CGTCA-motif	AAACCA	299	6	-	anaerobic induction
CSS0028368	CsPME2	Box 4	CACGTT	346	6	+	Light
CSS0028368	CsPME2	TGACG-motif	ACGTG	346	5	-	ABA
CSS0028368	CsPME2	GT1-motif	ATTAAT	432	6	+	Light
CSS0028368	CsPME2	CGTCA-motif	AAACCA	438	6	-	anaerobic induction
CSS0028368	CsPME2	GT1-motif	ATTAAT	837	6	+	Light
CSS0028368	CsPME2	GT1-motif	ATTAAT	984	6	+	Light
CSS0028368	CsPME2	Box 4	ATTAAT	1020	6	-	Light
CSS0028368	CsPME2	TGACG-motif	GACACGTGGC	1042	9	-	ABA
CSS0028368	CsPME2	Box 4	CGTCA	1044	5	+	MeJA
CSS0028368	CsPME2	Box 4	TGACG	1044	5	-	MeJA
CSS0028368	CsPME2	Box 4	CACGTG	1044	6	-	Light
CSS0028368	CsPME2	TGACG-motif	CACGTG	1044	6	-	Light
CSS0028368	CsPME2	Box 4	CACGTT	1052	6	-	Light
CSS0028368	CsPME2	ARE	CAAAGATATC	1186	9	-	circadian control
CSS0028368	CsPME2	Box 4	ATTAAT	1644	6	-	Light
CSS0035457	CsPME3	GT1-motif	GATAGGA	71	7	+	Light
CSS0035457	CsPME3	G-Box	GATAGGA	113	7	+	Light
CSS0035457	CsPME3	I-box	CCTTTTG	274	7	+	GA
CSS0035457	CsPME3	ARE	CAACTG	504	6	-	MYB
CSS0035457	CsPME3	TCT-motif	GGTTAA	629	6	+	Light
CSS0035457	CsPME3	GT1-motif	GGTTAA	631	6	-	Light
CSS0035457	CsPME3	3-AF1 binding site	ATTAAT	997	6	+	Light
CSS0035457	CsPME3	O2-site	GGTCCAT	1006	7	+	Auxin
CSS0035457	CsPME3	TCCC-motif	CACGTG	1044	6	-	ABA
CSS0035457	CsPME3	MRE	ACGTG	1045	5	+	ABA
CSS0035457	CsPME3	Box 4	ACGTG	1053	5	+	ABA
CSS0035457	CsPME3	Box 4	TCTGTTG	1118	7	+	GA
CSS0035457	CsPME3	ABRE	GGTCCAT	1366	7	+	Auxin
CSS0035457	CsPME3	ARE	CAACGG	1377	6	-	MYBHv1
CSS0035457	CsPME3	ARE	CAACGG	1562	6	+	MYBHv1
CSS0035457	CsPME3	TCT-motif	GTTTTCTTAC	1567	9	+	defense and stress responsiveness
CSS0035457	CsPME3	ARE	CACGTG	1642	6	-	Light
CSS0035457	CsPME3	GT1-motif	GGTTAA	1838	6	+	Light
CSS0035457	CsPME3	ARE	CATGCATG	1983	8	-	seed-specific regulation
CSS0010879	CsPME4	LTR	CGTCA	234	5	-	MeJA
CSS0010879	CsPME4	LTR	TGACG	234	5	+	MeJA
CSS0010879	CsPME4	ARE	AAACCA	250	6	-	anaerobic induction
CSS0010879	CsPME4	CAG-motif	GATAGGA	260	7	+	Light
CSS0010879	CsPME4	Box 4	CCTTTTG	461	7	-	GA
CSS0010879	CsPME4	chs-CMA1a	CACGAC	578	6	-	Light
CSS0010879	CsPME4	CAT-box	AAGATAAGATT	1251	10	+	Light
CSS0010879	CsPME4	GCN4_motif	GATAGGA	1517	7	-	Light
CSS0010879	CsPME4	LTR	CGTCA	1623	5	+	MeJA
CSS0010879	CsPME4	O2-site	TGACG	1623	5	-	MeJA
CSS0010879	CsPME4	TCCC-motif	CACGTG	1642	6	-	ABA
CSS0010879	CsPME4	Box 4	CACGTG	1642	6	-	Light
CSS0010879	CsPME4	MBS	ACGTG	1643	5	+	ABA
CSS0010879	CsPME4	LTR	ATAGATAA	1652	8	-	Light
CSS0010879	CsPME4	GATA-motif	TCTTAC	1761	6	+	Light
CSS0036591	CsPME5	CGTCA-motif	CGTCA	129	5	-	MeJA
CSS0036591	CsPME5	CGTCA-motif	TGACG	129	5	+	MeJA
CSS0036591	CsPME5	L-box	TCTGTTG	213	7	-	GA
CSS0036591	CsPME5	G-box	ACGTG	323	5	-	ABA
CSS0036591	CsPME5	TCCC-motif	CACGTC	323	6	+	Light
CSS0036591	CsPME5	ABRE	AAACCA	389	6	+	anaerobic induction
CSS0036591	CsPME5	O2-site	CCTTTTG	400	7	-	GA
CSS0036591	CsPME5	Sp1	AGAAACTT	532	8	-	Light
CSS0036591	CsPME5	G-box	GTGTGTGAA	555	9	+	Light
CSS0036591	CsPME5	ABRE	AAACCA	582	6	+	anaerobic induction
CSS0036591	CsPME5	ABRE	AAACCA	621	6	+	anaerobic induction
CSS0036591	CsPME5	CGTCA-motif	ACGTG	763	5	-	ABA
CSS0036591	CsPME5	G-box	CACGTT	763	6	+	Light
CSS0036591	CsPME5	CAT-box	ATTAAT	889	6	+	Light
CSS0036591	CsPME5	CAT-box	ATTAAT	937	6	+	Light
CSS0036591	CsPME5	TCT-motif	TGATAATGT	969	9	-	Light
CSS0036591	CsPME5	chs-CMA1a	CACGTC	1009	6	-	Light
CSS0036591	CsPME5	TCCC-motif	ACGTG	1010	5	+	ABA
CSS0036591	CsPME5	G-box	GGGCGG	1180	6	+	Light
CSS0036591	CsPME5	TGACG-motif	AAACCA	1188	6	+	anaerobic induction
CSS0036591	CsPME5	chs-CMA2a	TAGATAACC	1220	9	-	Light
CSS0036591	CsPME5	TGACG-motif	(T/C)C(T/C)AACGG(T/C)(T/C)A	1237	9	-	cell cycle regulation
CSS0036591	CsPME5	TCA-element	CAACGG	1240	6	-	MYBHv1
CSS0036591	CsPME5	LTR	CAACGG	1268	6	-	MYBHv1
CSS0036591	CsPME5	TCCC-motif	ACGTG	1314	5	-	ABA
CSS0036591	CsPME5	Box 4	TACGTG	1314	6	-	Light
CSS0036591	CsPME5	LTR	AATTATTTTTTATT	1493	13	+	Light
CSS0036591	CsPME5	ARE	AACGAC	1648	6	-	Auxin
CSS0036591	CsPME5	G-box	CCGAAA	1743	6	-	Cold
CSS0036591	CsPME5	ABRE	AAGATAAGATT	1811	10	-	Light
CSS0036591	CsPME5	Box 4	CACGAC	1819	6	+	Light
CSS0036591	CsPME5	TGACG-motif	AAACCA	1857	6	+	anaerobic induction
CSS0036591	CsPME5	GARE-motif	TAACAAACTCCA	1874	11	+	involved in endosperm-specific negative expression
CSS0014883	CsPME6	O2-site	GCCACT	187	6	+	meristem expression
CSS0014883	CsPME6	MRE	CAACTG	316	6	+	MYB
CSS0014883	CsPME6	RY-element	CAACTG	408	6	+	MYB
CSS0014883	CsPME6	Box 4	CCGAAA	629	6	+	Cold
CSS0014883	CsPME6	P-box	CACGTG	779	6	+	Light
CSS0014883	CsPME6	TCT-motif	AGAAACTT	1241	8	-	Light
CSS0014883	CsPME6	TCT-motif	ATTAAT	1637	6	-	Light
CSS0014883	CsPME6	GTGGC-motif	CTTTATCA	1686	8	-	Light
CSS0014883	CsPME6	Box II	GATGA(C/T)(A/G)TG(A/G)	1729	8	+	zein metabolism regulation
CSS0014883	CsPME6	P-box	TCTTAC	1757	6	+	Light
CSS0014883	CsPME6	TCA-element	ATTAAT	1780	6	-	Light
CSS0014883	CsPME6	3-AF1 binding site	CCACGTGGC	1801	9	-	Light
CSS0014883	CsPME6	O2-site	CACGTG	1803	6	-	Light
CSS0014883	CsPME6	P-box	TCTTAC	1906	6	-	Light
CSS0001476	CsPME7	G-Box	GGTTAA	384	6	+	Light
CSS0001476	CsPME7	MBS	CAGACGTGGCA	559	10	-	Light
CSS0001476	CsPME7	P-box	ACGTG	562	5	-	ABA
CSS0001476	CsPME7	RY-element	TACGTG	562	6	-	Light
CSS0001476	CsPME7	G-Box	CCGAAA	602	6	+	Cold
CSS0001476	CsPME7	Box 4	CACGTG	779	6	+	ABA
CSS0001476	CsPME7	AuxRR-core	ACGTG	780	5	+	ABA
CSS0001476	CsPME7	TCT-motif	CGTCA	799	5	-	MeJA
CSS0001476	CsPME7	ABRE	TGACG	799	5	+	MeJA
CSS0001476	CsPME7	circadian	CCTTTTG	852	7	+	GA
CSS0001476	CsPME7	G-box	CGTCA	946	5	-	MeJA
CSS0001476	CsPME7	ABRE	TGACG	946	5	+	MeJA
CSS0001476	CsPME7	ABRE	CGTCA	968	5	-	MeJA
CSS0001476	CsPME7	ABRE	TGACG	968	5	+	MeJA
CSS0001476	CsPME7	ABRE	CGTCA	971	5	+	MeJA
CSS0001476	CsPME7	GARE-motif	TGACG	971	5	-	MeJA
CSS0001476	CsPME7	ARE	TCTGTTG	1721	7	-	GA
CSS0001476	CsPME7	ARE	CCTTTTG	1774	7	+	GA
CSS0001476	CsPME7	AuxRR-core	GCCGCGTGGC	1801	9	-	ABA
CSS0001476	CsPME7	CAT-box	CCACGTGGC	1802	9	+	Light
CSS0001476	CsPME7	CCAAT-box	CACGTG	1803	6	-	ABA
CSS0001476	CsPME7	CCAAT-box	ACGTG	1804	5	+	ABA
CSS0001476	CsPME7	G-Box	GATGA(C/T)(A/G)TG(A/G)	1977	8	-	zein metabolism regulation
CSS0002607	CsPME8	Box 4	CACGTC	154	6	+	Light
CSS0002607	CsPME8	CGTCA-motif	AAACCA	386	6	-	anaerobic induction
CSS0002607	CsPME8	GARE-motif	AATCTAATCC	395	9	+	Light
CSS0002607	CsPME8	Box II	CAACTG	407	6	+	MYB
CSS0002607	CsPME8	CGTCA-motif	AATCTAATCC	408	9	-	Light
CSS0002607	CsPME8	Box 4	TACGTG	437	6	-	Light
CSS0002607	CsPME8	GT1-motif	CAACTG	448	6	+	MYB
CSS0002607	CsPME8	TGACG-motif	CAAT(A/T)ATTG	483	8	+	element involved in differentiation of the palisade mesophyll cells
CSS0002607	CsPME8	LTR	CAACTG	496	6	+	MYB
CSS0002607	CsPME8	O2-site	GACACGTATG	560	9	+	Light
CSS0002607	CsPME8	TGACG-motif	CACGTT	633	6	+	Light
CSS0002607	CsPME8	G-box	ACGTG	633	5	-	ABA
CSS0002607	CsPME8	TGACG-motif	AACCTAA	642	7	-	MYB
CSS0002607	CsPME8	G-box	AACCTAA	755	7	+	MYB
CSS0002607	CsPME8	G-Box	CACGTG	779	6	+	Light
CSS0002607	CsPME8	ABRE	ATTAAT	809	6	+	Light
CSS0002607	CsPME8	G-box	aaaAaaC(G/C)GTTA	840	10.5	-	MYB
CSS0002607	CsPME8	G-box	TCTCCCT	851	7	+	Light
CSS0002607	CsPME8	G-box	AGAAACTT	935	8	-	Light
CSS0002607	CsPME8	ABRE	AGAAACAA	999	8	+	Light
CSS0002607	CsPME8	CGTCA-motif	GATAGGA	1013	7	-	Light
CSS0002607	CsPME8	ABRE	ATTAAT	1084	6	-	Light
CSS0002607	CsPME8	MBS	CAACGG	1118	6	-	MYBHv1
CSS0002607	CsPME8	ABRE	ATTAAT	1403	6	-	Light
CSS0002607	CsPME8	P-box	ATTAAT	1426	6	-	Light
CSS0002607	CsPME8	ABRE	CACGAC	1432	6	+	Light
CSS0002607	CsPME8	G-box	ATTAAT	1453	6	-	Light
CSS0002607	CsPME8	TGACG-motif	CAAAGATATC	1499	9	+	circadian control
CSS0002607	CsPME8	MBS	AATTATTTTTTATT	1505	13	-	Light
CSS0002607	CsPME8	CGTCA-motif	AAACCA	1528	6	-	anaerobic induction
CSS0002607	CsPME8	P-box	ATTAAT	1552	6	-	Light
CSS0002607	CsPME8	MBS	GATGATGTGG	1730	9	-	zein metabolism regulation
CSS0002607	CsPME8	G-Box	tgACACGTGGCA	1800	11	-	Light
CSS0002607	CsPME8	CAT-box	GCCACGTGGA	1801	9	-	Light
CSS0002607	CsPME8	Box II	CACGTG	1803	6	-	Light
CSS0002607	CsPME8	ABRE	ATTAAT	1818	6	-	Light
CSS0002607	CsPME8	ACE	CCTTTTG	1880	7	-	GA
CSS0047493	CsPME9	G-box	ACGTG	154	5	-	ABA
CSS0047493	CsPME9	ARE	AAACCA	183	6	-	anaerobic induction
CSS0047493	CsPME9	MRE	AAACCA	186	6	+	anaerobic induction
CSS0047493	CsPME9	G-box	GCAACGTGTC	435	9	-	ABA
CSS0047493	CsPME9	G-box	ACGTG	437	5	-	ABA
CSS0047493	CsPME9	ARE	AAACCA	439	6	-	anaerobic induction
CSS0047493	CsPME9	ABRE	TCTTAC	782	6	-	Light
CSS0047493	CsPME9	MBS	AAACCA	1036	6	-	anaerobic induction
CSS0047493	CsPME9	TGACG-motif	TCTTAC	1053	6	-	Light
CSS0047493	CsPME9	LTR	CCGAAA	1375	6	-	Cold
CSS0047493	CsPME9	GT1-motif	TCTTAC	1529	6	-	Light
CSS0047493	CsPME9	GT1-motif	CCGAAA	1609	6	+	Cold
CSS0047493	CsPME9	circadian	AAACCA	1628	6	-	anaerobic induction
CSS0047493	CsPME9	Box 4	TCTTAC	1790	6	-	Light
CSS0047493	CsPME9	TGA-element	TCTTAC	1810	6	+	Light
CSS0047493	CsPME9	G-box	TACGTG	1892	6	-	Light
CSS0047493	CsPME9	CGTCA-motif	ACGTG	1892	5	-	ABA
CSS0019073	CsPME10	Box 4	ATTAAT	229	6	+	Light
CSS0019073	CsPME10	chs-CMA1a	GATGATGTGG	269	9	+	zein metabolism regulation
CSS0019073	CsPME10	ARE	ATTAAT	565	6	+	Light
CSS0019073	CsPME10	ARE	AACGAC	783	6	+	Auxin
CSS0019073	CsPME10	Box 4	ATTAAT	951	6	+	Light
CSS0019073	CsPME10	TCT-motif	CAACTG	970	6	-	MYB
CSS0019073	CsPME10	Box 4	CGTCA	1012	5	+	MeJA
CSS0019073	CsPME10	Box 4	TGACG	1012	5	-	MeJA
CSS0019073	CsPME10	ARE	CAACGG	1051	6	+	MYBHv1
CSS0019073	CsPME10	GT1-motif	CAAAGATATC	1140	9	+	circadian control
CSS0019073	CsPME10	ABRE	ATTAAT	1219	6	-	Light
CSS0019073	CsPME10	TC-rich repeats	GCCACT	1369	6	+	meristem expression
CSS0019073	CsPME10	G-box	TAACAAACTCCA	1417	11	-	involved in endosperm-specific negative expression
CSS0019073	CsPME10	CCAAT-box	CCTTTTG	1426	7	+	GA
CSS0019073	CsPME10	GT1-motif	GTTTTCTTAC	1529	9	-	defense and stress responsiveness
CSS0019073	CsPME10	ABRE	ATTAAT	1535	6	-	Light
CSS0019073	CsPME10	ARE	AGAAACAA	1723	8	-	Light
CSS0019073	CsPME10	Box 4	CGTCA	1733	5	-	MeJA
CSS0019073	CsPME10	Box 4	TGACG	1733	5	+	MeJA
CSS0019073	CsPME10	G-box	CCTTTTG	1881	7	-	GA
CSS0019073	CsPME10	GCN4_motif	CAAT(A/T)ATTG	1888	8.5	-	element involved in differentiation of the palisade mesophyll cells
CSS0019073	CsPME10	G-Box	AGAAACTT	1989	8	-	Light
CSS0005610	CsPME11	ARE	AAACCA	8	6	-	anaerobic induction
CSS0005610	CsPME11	TGACG-motif	CGTCA	102	5	+	MeJA
CSS0005610	CsPME11	AE-box	CAAAGATATC	271	9	+	circadian control
CSS0005610	CsPME11	TC-rich repeats	AAACCA	484	6	-	anaerobic induction
CSS0005610	CsPME11	AE-box	GCCACT	496	6	-	meristem expression
CSS0005610	CsPME11	CGTCA-motif	AATTATTTTTTATT	805	13	+	Light
CSS0005610	CsPME11	TCT-motif	TGACG	974	5	-	MeJA
CSS0005610	CsPME11	ARE	CGTCA	974	5	+	MeJA
CSS0005610	CsPME11	CCAAT-box	GGTTAA	1084	6	+	Light
CSS0005610	CsPME11	circadian	AAACCA	1169	6	-	anaerobic induction
CSS0005610	CsPME11	Box 4	GGTTAA	1229	6	-	Light
CSS0005610	CsPME11	O2-site	GCCACT	1366	6	-	meristem expression
CSS0005610	CsPME11	P-box	GCCACT	1580	6	+	meristem expression
CSS0005610	CsPME11	TGA-element	CCGAAA	1610	6	+	Cold
CSS0005610	CsPME11	CAT-box	AAACCA	1629	6	-	anaerobic induction
CSS0005610	CsPME11	CGTCA-motif	AACCTAA	1685	7	-	MYB
CSS0005610	CsPME11	HD-Zip 1	TCTTAC	1791	6	-	Light
CSS0005610	CsPME11	MBS	TCTTAC	1811	6	+	Light
CSS0005610	CsPME11	TGACG-motif	ATTAAT	1920	6	-	Light
CSS0024327	CsPME12	CAT-box	TGACG	102	5	-	MeJA
CSS0024327	CsPME12	TGACG-motif	CACGTG	159	6	+	ABA
CSS0024327	CsPME12	TCT-motif	CACGTG	159	6	+	Light
CSS0024327	CsPME12	TGACG-motif	ACGTG	160	5	+	ABA
CSS0024327	CsPME12	TCT-motif	CACGTC	221	6	-	Light
CSS0024327	CsPME12	ABRE	ACGTG	222	5	+	ABA
CSS0024327	CsPME12	CGTCA-motif	GCAACGTGTC	355	9	-	ABA
CSS0024327	CsPME12	CGTCA-motif	ACGTG	357	5	-	ABA
CSS0024327	CsPME12	ARE	CACGTC	765	6	-	Light
CSS0024327	CsPME12	CGTCA-motif	ACGTG	766	5	+	ABA
CSS0024327	CsPME12	CCAAT-box	ACGTG	1037	5	-	ABA
CSS0024327	CsPME12	ARE	TACGTG	1037	6	-	Light
CSS0024327	CsPME12	AE-box	CGTACGTGCA	1438	9	-	ABA
CSS0024327	CsPME12	G-Box	ACGTG	1440	5	-	ABA
CSS0024327	CsPME12	TGA-box	TACGTG	1440	6	-	Light
CSS0024327	CsPME12	P-box	CGTCA	1485	5	+	MeJA
CSS0024327	CsPME12	GATA-motif	TGACG	1485	5	-	MeJA
CSS0024327	CsPME12	LTR	TCTTAC	1757	6	+	Light
CSS0024327	CsPME12	TGACG-motif	CGTCA	1769	5	-	MeJA
CSS0024327	CsPME12	Box II	TGACG	1769	5	+	MeJA
CSS0024327	CsPME12	TC-rich repeats	CACGAC	1819	6	+	Light
CSS0038178	CsPME13	TGACG-motif	GGTTAA	83	6	-	Light
CSS0038178	CsPME13	TGA-element	CAACTG	112	6	+	MYB
CSS0038178	CsPME13	GT1-motif	CACGTG	159	6	+	Light
CSS0038178	CsPME13	O2-site	CGTCA	222	5	+	MeJA
CSS0038178	CsPME13	TCT-motif	CCGAAA	236	6	+	Cold
CSS0038178	CsPME13	ATCT-motif	CACGTT	357	6	+	Light
CSS0038178	CsPME13	TGA-element	ATTAAT	514	6	+	Light
CSS0038178	CsPME13	ARE	AAACCA	845	6	-	anaerobic induction
CSS0038178	CsPME13	CGTCA-motif	CCATCTTTTT	845	9	-	SA
CSS0038178	CsPME13	TGACG-motif	GGTTAA	894	6	-	Light
CSS0038178	CsPME13	MBS	CACGTT	1139	6	-	Light
CSS0038178	CsPME13	ARE	GAAAGGCAGAC	1262	10	-	Light
CSS0038178	CsPME13	GATA-motif	CCGAAA	1269	6	-	Cold
CSS0038178	CsPME13	CGTCA-motif	CCATCTTTTT	1303	9	-	SA
CSS0038178	CsPME13	3-AF1 binding site	GGTTAA	1325	6	+	Light
CSS0038178	CsPME13	TGA-element	TTACTTAA	1398	8	+	Light
CSS0038178	CsPME13	TCCC-motif	ATTAAT	1422	6	-	Light
CSS0038178	CsPME13	ARE	GATAGGG	1443	7	+	Light
CSS0038178	CsPME13	chs-CMA1a	TCTCCCT	1446	7	-	Light
CSS0038178	CsPME13	Box 4	CCGAAA	1458	6	-	Cold
CSS0038178	CsPME13	TCCC-motif	GCCACT	1617	6	+	meristem expression
CSS0038178	CsPME13	GARE-motif	AAACCA	1678	6	-	anaerobic induction
CSS0038178	CsPME13	ARE	TGAGTCA	1744	7	-	endosperm expression
CSS0038178	CsPME13	GT1-motif	TGACGTAA	1769	8	+	Auxin
CSS0038178	CsPME13	P-box	TAACACGTAG	1805	9	-	Light
CSS0038178	CsPME13	P-box	TACGTG	1806	6	+	Light
CSS0038178	CsPME13	Box 4	GATGACATGG	1840	9	+	zein metabolism regulation
CSS0038178	CsPME13	GA-motif	CAAAGATATC	1904	9	-	circadian control
CSS0038178	CsPME13	TCA-element	TCTTAC	1906	6	-	Light
CSS0038178	CsPME13	ARE	GCCACT	1927	6	+	meristem expression
CSS0038178	CsPME13	Box 4	CCGAAA	1956	6	+	Cold
CSS0029913	CsPME14	CGTCA-motif	TCTCCCT	8	7	+	Light
CSS0029913	CsPME14	P-box	TTTTTACGGTTA	84	11	-	MYB
CSS0029913	CsPME14	Box 4	GGTTAA	145	6	+	Light
CSS0029913	CsPME14	G-Box	TGACG	222	5	-	MeJA
CSS0029913	CsPME14	TGACG-motif	ATTAAT	270	6	+	Light
CSS0029913	CsPME14	LTR	ATTAAT	452	6	+	Light
CSS0029913	CsPME14	chs-CMA1a	TGGTAATAA	818	9	-	Light
CSS0029913	CsPME14	Box 4	CCGAAA	981	6	-	Cold
CSS0029913	CsPME14	Box 4	AATCTAATCC	991	9	+	Light
CSS0029913	CsPME14	CAT-box	ACGTG	1140	5	+	ABA
CSS0029913	CsPME14	LTR	ATTAAT	1223	6	-	Light
CSS0029913	CsPME14	AuxRR-core	TCTTAC	1350	6	-	Light
CSS0029913	CsPME14	G-Box	ATATACGTGAAGG	1479	12	+	Light
CSS0029913	CsPME14	AuxRR-core	TGGTAATAA	1491	9	+	Light
CSS0029913	CsPME14	MBS	CGTCA	1670	5	+	MeJA
CSS0029913	CsPME14	MBS	TGACG	1670	5	-	MeJA
CSS0029913	CsPME14	TC-rich repeats	ATTAAT	1801	6	-	Light
CSS0029913	CsPME14	CAT-box	ACGTG	1807	5	+	ABA
CSS0029913	CsPME14	GA-motif	TACGTG	1815	6	+	Light
CSS0029913	CsPME14	Box 4	ACGTG	1816	5	+	ABA
CSS0029913	CsPME14	Box 4	TCTGTTG	1847	7	+	GA
CSS0029913	CsPME14	Box 4	GTTTTCTTAC	1901	9	-	defense and stress responsiveness
CSS0029913	CsPME14	Box 4	TCTTAC	1901	6	-	Light
CSS0029913	CsPME14	G-Box	GATGACATGG	1918	9	+	zein metabolism regulation
CSS0029913	CsPME14	ABRE	ATTAAT	1923	6	-	Light
CSS0029913	CsPME14	GT1-motif	ATTAAT	1959	6	-	Light
CSS0002554	CsPME15	Box 4	GATGACATGG	43	9	-	zein metabolism regulation
CSS0002554	CsPME15	G-box	CATGCATG	128	8	+	seed-specific regulation
CSS0002554	CsPME15	TCT-motif	TGAGTCA	412	7	+	endosperm expression
CSS0002554	CsPME15	TCT-motif	TCTTAC	430	6	-	Light
CSS0002554	CsPME15	ABRE	AACCTAA	638	7	-	MYB
CSS0002554	CsPME15	G-box	GATTCTGTGGC	709	10	+	Light
CSS0002554	CsPME15	Box 4	GATGATGTGG	709	9	+	zein metabolism regulation
CSS0002554	CsPME15	ABRE	CCATCTTTTT	799	9	+	SA
CSS0002554	CsPME15	MBS	GGTTAAT	1263	7	+	Light
CSS0002554	CsPME15	LAMP-element	ATTCTCTAAC	1287	9	+	defense and stress responsiveness
CSS0002554	CsPME15	ABRE	TCTTAC	1607	6	+	Light
CSS0002554	CsPME15	G-box	CCTTTTG	1701	7	-	GA
CSS0002554	CsPME15	O2-site	CCTTTTG	1781	7	-	GA
CSS0002554	CsPME15	MBS	TAAGAGAGGAA	1807	10	-	Light
CSS0002554	CsPME15	AE-box	CCTTTTG	1887	7	-	GA
CSS0002554	CsPME15	G-box	ATTAAT	1918	6	-	Light
CSS0002554	CsPME15	LTR	GGTTAA	1977	6	-	Light
CSS0010795	CsPME16	G-box	GATAGGA	83	7	+	Light
CSS0010795	CsPME16	G-box	GATAGGA	125	7	+	Light
CSS0010795	CsPME16	G-box	GATAGGA	256	7	+	Light
CSS0010795	CsPME16	TCT-motif	GGTTAA	624	6	+	Light
CSS0010795	CsPME16	TCT-motif	GGTTAA	626	6	-	Light
CSS0010795	CsPME16	MRE	AAACCA	662	6	-	anaerobic induction
CSS0010795	CsPME16	G-box	AAGGATAAGG	693	9	-	Light
CSS0010795	CsPME16	CGTCA-motif	TTACTTAA	745	8	+	Light
CSS0010795	CsPME16	ABRE	ATTAAT	833	6	+	Light
CSS0010795	CsPME16	ABRE	ATTAAT	889	6	+	Light
CSS0010795	CsPME16	G-Box	ATTAAT	889	6	+	Light
CSS0010795	CsPME16	ABRE	ATTAAT	950	6	+	Light
CSS0010795	CsPME16	AT1-motif	AAACCA	1001	6	+	anaerobic induction
CSS0010795	CsPME16	ABRE	ATTAAT	1129	6	-	Light
CSS0010795	CsPME16	G-box	AAGATAAGATT	1252	10	+	Light
CSS0010795	CsPME16	ABRE	CAACGG	1397	6	+	MYBHv1
CSS0010795	CsPME16	TGACG-motif	CACGTC	1456	6	-	Light
CSS0010795	CsPME16	ABRE	ACGTG	1457	5	+	ABA
CSS0010795	CsPME16	TGACG-motif	TAAACGTG	1481	8	+	Light
CSS0010795	CsPME16	CGTCA-motif	CACGTT	1483	6	-	Light
CSS0010795	CsPME16	ABRE	ACGTG	1484	5	+	ABA
CSS0010795	CsPME16	G-box	GTTTTCTTAC	1567	9	+	defense and stress responsiveness
CSS0010795	CsPME16	ABRE	ATTAAT	1596	6	-	Light
CSS0010795	CsPME16	G-Box	AACGAC	1648	6	-	Auxin
CSS0010795	CsPME16	Box 4	AAACCA	1748	6	+	anaerobic induction
CSS0010795	CsPME16	TGACG-motif	TCTTAC	1761	6	+	Light
CSS0010795	CsPME16	ABRE	ATTAAT	1767	6	-	Light
CSS0010795	CsPME16	TGA-box	GGTTAA	1838	6	+	Light
CSS0010795	CsPME16	CGTCA-motif	AAACCA	1959	6	-	anaerobic induction
CSS0040128	CsPME17	Box 4	TCTTAC	66	6	+	Light
CSS0040128	CsPME17	TCT-motif	TCTGTTG	78	7	-	GA
CSS0040128	CsPME17	G-box	TCTGTTG	229	7	-	GA
CSS0040128	CsPME17	ABRE	AAGATAAGGCT	241	10	-	Light
CSS0040128	CsPME17	ABRE	ATTAAT	273	6	+	Light
CSS0040128	CsPME17	Box 4	GCCACT	403	6	+	meristem expression
CSS0040128	CsPME17	ABRE	CAACGG	414	6	-	MYBHv1
CSS0040128	CsPME17	TGACG-motif	TACGTGTC	454	8	-	ABA
CSS0040128	CsPME17	O2-site	GACACGTATG	454	9	+	Light
CSS0040128	CsPME17	CGTCA-motif	TACGTG	456	6	-	Light
CSS0040128	CsPME17	ABRE	ACGTG	456	5	-	ABA
CSS0040128	CsPME17	G-box	CCTTTTG	457	7	-	GA
CSS0040128	CsPME17	G-box	CACGAC	573	6	-	Light
CSS0040128	CsPME17	ABRE	AATTATTTTTTATT	742	13	+	Light
CSS0040128	CsPME17	MRE	CCGAAA	810	6	-	Cold
CSS0040128	CsPME17	G-Box	ATTAAT	937	6	+	Light
CSS0040128	CsPME17	G-Box	TAGATAACC	1221	9	-	Light
CSS0040128	CsPME17	ABRE	CAACTG	1490	6	-	MYB
CSS0040128	CsPME17	G-box	GATGATGTGG	1513	9	-	zein metabolism regulation
CSS0040128	CsPME17	G-box	TGACG	1623	5	-	MeJA
CSS0040128	CsPME17	G-box	CGTCA	1623	5	+	MeJA
CSS0040128	CsPME17	CGTCA-motif	ATAGATAA	1652	8	-	Light
CSS0040128	CsPME17	TGACG-motif	TACGTG	1797	6	+	Light
CSS0040128	CsPME17	ABRE	ACGTG	1798	5	+	ABA
CSS0040128	CsPME17	AT1-motif	TCTTAC	1883	6	-	Light
CSS0040128	CsPME17	ABRE	ATTAAT	1905	6	-	Light
CSS0033522	CsPME18	GARE-motif	GATAGGA	20	7	-	Light
CSS0033522	CsPME18	CAT-box	GTTTTCTTAC	62	9	+	defense and stress responsiveness
CSS0033522	CsPME18	P-box	ACACGTTGT	62	9	+	Light
CSS0033522	CsPME18	ARE	ACGTG	63	5	-	ABA
CSS0033522	CsPME18	GATA-motif	CACGTT	63	6	+	Light
CSS0033522	CsPME18	LAMP-element	TGACG	118	5	-	MeJA
CSS0033522	CsPME18	ARE	CGTCA	118	5	+	MeJA
CSS0033522	CsPME18	CCAAT-box	AAACCA	222	6	+	anaerobic induction
CSS0033522	CsPME18	CGTCA-motif	CCTTTTG	233	7	-	GA
CSS0033522	CsPME18	TGACG-motif	AAACCA	342	6	+	anaerobic induction
CSS0033522	CsPME18	TGA-element	AGAAACTT	365	8	-	Light
CSS0033522	CsPME18	CCAAT-box	AAACCA	415	6	+	anaerobic induction
CSS0033522	CsPME18	CCAAT-box	AAACCA	454	6	+	anaerobic induction
CSS0033522	CsPME18	TGACG-motif	AAACCA	562	6	+	anaerobic induction
CSS0033522	CsPME18	CGTCA-motif	ACGTG	596	5	-	ABA
CSS0033522	CsPME18	Box 4	CACGTT	596	6	+	Light
CSS0033522	CsPME18	CGTCA-motif	CCGAAA	694	6	-	Cold
CSS0033522	CsPME18	Box 4	TGATAATGT	802	9	-	Light
CSS0033522	CsPME18	GARE-motif	GCCACT	993	6	+	meristem expression
CSS0033522	CsPME18	TCT-motif	TGACG	1004	5	+	MeJA
CSS0033522	CsPME18	ARE	CGTCA	1004	5	-	MeJA
CSS0033522	CsPME18	ACE	AAACCA	1021	6	+	anaerobic induction
CSS0033522	CsPME18	TGA-element	CAACGG	1072	6	-	MYBHv1
CSS0033522	CsPME18	TGACG-motif	TCTTAC	1092	6	+	Light
CSS0033522	CsPME18	AE-box	CAACGG	1100	6	-	MYBHv1
CSS0033522	CsPME18	ARE	TGACG	1295	5	+	MeJA
CSS0033522	CsPME18	ARE	CGTCA	1295	5	-	MeJA
CSS0033522	CsPME18	TGACG-motif	TGACGTAA	1295	8	+	Auxin
CSS0033522	CsPME18	chs-CMA2a	CCTTTTG	1432	7	+	GA
CSS0033522	CsPME18	TGACG-motif	TCTTAC	1535	6	-	Light
CSS0033522	CsPME18	TGACG-motif	GTTTTCTTAC	1535	9	-	defense and stress responsiveness
CSS0033522	CsPME18	CGTCA-motif	TAACAAACTCCA	1690	11	+	involved in endosperm-specific negative expression
CSS0033522	CsPME18	ARE	CAACGG	1748	6	-	MYBHv1
CSS0033522	CsPME18	CGTCA-motif	TAAACGTG	1800	8	-	Light
CSS0033522	CsPME18	CGTCA-motif	ACGTG	1800	5	-	ABA
CSS0033522	CsPME18	CCAAT-box	CACGTT	1800	6	+	Light
CSS0033522	CsPME18	CAT-box	GTTTTCTTAC	1883	9	-	defense and stress responsiveness
CSS0033522	CsPME18	TGA-element	AGAAACAA	1949	8	+	Light
CSS0033522	CsPME18	TGA-element	AGAAACAA	1957	8	+	Light
CSS0033522	CsPME18	ARE	AGAAACTT	1989	8	-	Light
CSS0031877	CsPME19	MBS	AAACCA	27	6	+	anaerobic induction
CSS0031877	CsPME19	Box 4	GGTTAA	44	6	+	Light
CSS0031877	CsPME19	TGACG-motif	ATTAAT	172	6	+	Light
CSS0031877	CsPME19	MBS	CGTCA	281	5	+	MeJA
CSS0031877	CsPME19	G-box	TGACG	281	5	-	MeJA
CSS0031877	CsPME19	TGACG-motif	GGTTAA	328	6	-	Light
CSS0031877	CsPME19	ABRE	CCGAAA	363	6	-	Cold
CSS0031877	CsPME19	CAT-box	GTGTGTGAA	388	9	+	Light
CSS0031877	CsPME19	O2-site	CCGAAA	926	6	-	Cold
CSS0031877	CsPME19	TGACG-motif	ATTAAT	999	6	-	Light
CSS0031877	CsPME19	TCT-motif	ATTAAT	1064	6	-	Light
CSS0031877	CsPME19	Box 4	(T/C)C(T/C)AACGG(T/C)(T/C)A	1069	9	-	cell cycle regulation
CSS0031877	CsPME19	TCT-motif	ATTAAT	1103	6	-	Light
CSS0031877	CsPME19	CGTCA-motif	TCCACATGGCA	1141	10	+	Light
CSS0031877	CsPME19	AE-box	ATTAAT	1167	6	-	Light
CSS0031877	CsPME19	CGTCA-motif	GCCACT	1236	6	-	meristem expression
CSS0031877	CsPME19	ACE	ATTAAT	1271	6	-	Light
CSS0031877	CsPME19	CGTCA-motif	GCCACT	1350	6	+	meristem expression
CSS0031877	CsPME19	MBS	ATTAAT	1367	6	-	Light
CSS0031877	CsPME19	MBS	ATTAAT	1469	6	-	Light
CSS0031877	CsPME19	ABRE	TCCACATGGCA	1524	10	+	Light
CSS0031877	CsPME19	TGA-box	CCGAAA	1559	6	-	Cold
CSS0031877	CsPME19	MSA-like	AAGATAAGATT	1627	10	-	Light
CSS0031877	CsPME19	ABRE	CACGTT	1641	6	-	Light
CSS0031877	CsPME19	TGACG-motif	GGTTAA	1672	6	+	Light
CSS0031877	CsPME19	Sp1	AAACCA	1673	6	+	anaerobic induction
CSS0031877	CsPME19	MBS	CGTCA	1909	5	+	MeJA
CSS0031877	CsPME19	G-box	TGACG	1909	5	-	MeJA
CSS0031877	CsPME19	G-Box	GGTTAA	1910	6	-	Light
CSS0031877	CsPME19	G-box	CGTCA	1919	5	+	MeJA
CSS0031877	CsPME19	CGTCA-motif	TGACG	1919	5	-	MeJA
CSS0046423	CsPME20	G-Box	ATTAAT	67	6	+	Light
CSS0046423	CsPME20	P-box	GCCACT	191	6	+	meristem expression
CSS0046423	CsPME20	TCT-motif	CAACTG	278	6	+	MYB
CSS0046423	CsPME20	TCT-motif	CAACTG	305	6	+	MYB
CSS0046423	CsPME20	CAT-box	ATTAAT	582	6	+	Light
CSS0046423	CsPME20	Box II	CCTTTTG	645	7	-	GA
CSS0046423	CsPME20	CCAAT-box	ATTAAT	764	6	+	Light
CSS0046423	CsPME20	ARE	ATAGATAA	831	8	+	Light
CSS0046423	CsPME20	TGACG-motif	TCAAACGGT	923	9	-	cell cycle regulation
CSS0046423	CsPME20	CGTCA-motif	GGTCCAT	930	7	+	Auxin
CSS0046423	CsPME20	ABRE	GGTCCAT	935	7	-	Auxin
CSS0046423	CsPME20	TGACG-motif	TGACGTAA	951	8	+	Auxin
CSS0046423	CsPME20	AE-box	ATTAAT	1110	6	-	Light
CSS0046423	CsPME20	HD-Zip 1	ATTAAT	1156	6	-	Light
CSS0046423	CsPME20	GATA-motif	TGACG	1185	5	+	MeJA
CSS0046423	CsPME20	ARE	CGTCA	1185	5	-	MeJA
CSS0046423	CsPME20	TGACG-motif	GGGCGG	1253	6	+	Light
CSS0046423	CsPME20	TCCC-motif	ATTAAT	1519	6	-	Light
CSS0046423	CsPME20	CGTCA-motif	TTACTTAA	1543	8	-	Light
CSS0046423	CsPME20	TC-rich repeats	ATTCTCTAAC	1578	9	-	defense and stress responsiveness
CSS0046423	CsPME20	CGTCA-motif	ATTAAT	1605	6	-	Light
CSS0046423	CsPME20	TGA-box	ACGTG	1642	5	+	ABA
CSS0046423	CsPME20	LTR	GGTTAA	1617	6	+	Light
CSS0013245	CsPME21	CGTCA-motif	CAACTG	391	6	+	MYB
CSS0013245	CsPME21	ABRE	CAACTG	411	6	+	MYB
CSS0013245	CsPME21	ABRE	CAACTG	452	6	+	MYB
CSS0013245	CsPME21	TGACG-motif	CAACTG	472	6	+	MYB
CSS0013245	CsPME21	chs-CMA2c	CAACTG	500	6	+	MYB
CSS0013245	CsPME21	O2-site	CAGACGTGGCA	563	10	-	Light
CSS0013245	CsPME21	G-box	GACACGTATG	564	9	+	Light
CSS0013245	CsPME21	Box 4	TACGTG	566	6	-	Light
CSS0013245	CsPME21	G-box	AGAAACAA	655	8	-	Light
CSS0013245	CsPME21	CAT-box	CACGTG	783	6	+	Light
CSS0013245	CsPME21	Box 4	CACGTG	783	6	+	Light
CSS0013245	CsPME21	TCA-element	TGACG	951	5	+	MeJA
CSS0013245	CsPME21	Box 4	CGTCA	951	5	-	MeJA
CSS0013245	CsPME21	GT1-motif	TCTTAC	955	6	-	Light
CSS0013245	CsPME21	TCA-element	TGACG	973	5	+	MeJA
CSS0013245	CsPME21	Box 4	CGTCA	973	5	-	MeJA
CSS0013245	CsPME21	GT1-motif	TGACG	976	5	-	MeJA
CSS0013245	CsPME21	MBSI	CGTCA	976	5	+	MeJA
CSS0013245	CsPME21	ARE	TCTTAC	1372	6	+	Light
CSS0013245	CsPME21	G-Box	ATTAAT	1438	6	-	Light
CSS0013245	CsPME21	circadian	ATTAAT	1564	6	-	Light
CSS0013245	CsPME21	GT1-motif	TGACG	1743	5	+	MeJA
CSS0037334	CsPME22	LTR	TCTGTTG	28	7	+	GA
CSS0037334	CsPME22	TGACG-motif	TCACTTGA	165	8	-	Light
CSS0037334	CsPME22	ABRE	AAACCA	273	6	+	anaerobic induction
CSS0037334	CsPME22	TGACG-motif	CTTTATCA	395	8	+	Light
CSS0037334	CsPME22	MBS	GCCACT	461	6	-	meristem expression
CSS0037334	CsPME22	I-box	ACGTG	566	5	-	ABA
CSS0037334	CsPME22	MBS	GCCACT	571	6	-	meristem expression
CSS0037334	CsPME22	CGTCA-motif	AAACCA	578	6	+	anaerobic induction
CSS0037334	CsPME22	CGTCA-motif	AAACCA	597	6	-	anaerobic induction
CSS0037334	CsPME22	Box 4	CACGTG	783	6	+	ABA
CSS0037334	CsPME22	Box 4	ACGTG	784	5	+	ABA
CSS0037334	CsPME22	ARE	TGACG	1029	5	-	MeJA
CSS0037334	CsPME22	TCT-motif	TGACG	1178	5	-	MeJA
CSS0037334	CsPME22	G-Box	TGACG	1191	5	-	MeJA
CSS0037334	CsPME22	GA-motif	AAACCA	1270	6	-	anaerobic induction
CSS0037334	CsPME22	G-box	AAACCA	1285	6	-	anaerobic induction
CSS0037334	CsPME22	GT1-motif	GATAGGG	1535	7	+	Light
CSS0037334	CsPME22	GATA-motif	CCTTTTG	1554	7	-	GA
CSS0037334	CsPME22	GARE-motif	AAACCA	1574	6	-	anaerobic induction
CSS0037334	CsPME22	ABRE	TCTTAC	1738	6	-	Light
CSS0037334	CsPME22	I-box	CGTCA	1743	5	-	MeJA
CSS0037334	CsPME22	GCN4_motif	TCTGTTG	1789	7	-	GA
CSS0037334	CsPME22	TCA-element	AAACCA	1916	6	-	anaerobic induction
CSS0037334	CsPME22	Box 4	GATGA(C/T)(A/G)TG(A/G)	1968	8	-	zein metabolism regulation
CSS0001572	CsPME23	G-Box	GACACGTATG	61	9	-	Light
CSS0001572	CsPME23	ARE	ATTAAT	193	6	+	Light
CSS0001572	CsPME23	TGACG-motif	AACGAC	364	6	-	Auxin
CSS0001572	CsPME23	ARE	AGAAACTT	617	8	-	Light
CSS0001572	CsPME23	AT1-motif	CGTCA	1029	5	+	MeJA
CSS0001572	CsPME23	MSA-like	CAACGG	1084	6	-	MYBHv1
CSS0001572	CsPME23	GT1-motif	CAACGG	1104	6	-	MYBHv1
CSS0001572	CsPME23	GATA-motif	AACGAC	1146	6	-	Auxin
CSS0001572	CsPME23	LTR	CAACGG	1154	6	-	MYBHv1
CSS0001572	CsPME23	AE-box	CGTCA	1178	5	+	MeJA
CSS0001572	CsPME23	P-box	CGTCA	1191	5	+	MeJA
CSS0001572	CsPME23	I-box	TGACG	1208	5	-	MeJA
CSS0001572	CsPME23	AACA_motif	CGTCA	1208	5	+	MeJA
CSS0001572	CsPME23	ARE	AACGAC	1215	6	-	Auxin
CSS0001572	CsPME23	ARE	AACGAC	1376	6	-	Auxin
CSS0001572	CsPME23	CCAAT-box	TGACG	1414	5	-	MeJA
CSS0001572	CsPME23	CGTCA-motif	CGTCA	1414	5	+	MeJA
CSS0001572	CsPME23	CCAAT-box	TGACG	1588	5	-	MeJA
CSS0001572	CsPME23	ABRE	CGTCA	1588	5	+	MeJA
CSS0001572	CsPME23	Sp1	CAACGG	1610	6	+	MYBHv1
CSS0001572	CsPME23	ARE	ATTAAT	1687	6	-	Light
CSS0026464	CsPME24	G-Box	GCCACT	41	6	-	meristem expression
CSS0026464	CsPME24	P-box	ATTAAT	141	6	+	Light
CSS0026464	CsPME24	AACA_motif	CAACTG	168	6	-	MYB
CSS0026464	CsPME24	AE-box	CCATCTTTTT	174	9	-	SA
CSS0026464	CsPME24	ARE	ATTAAT	267	6	+	Light
CSS0026464	CsPME24	ARE	ATTAAT	374	6	+	Light
CSS0026464	CsPME24	GT1-motif	AAACCA	584	6	+	anaerobic induction
CSS0026464	CsPME24	ARE	AACCTAA	740	7	+	MYB
CSS0026464	CsPME24	GT1-motif	AAACCA	780	6	+	anaerobic induction
CSS0026464	CsPME24	MSA-like	AAACCA	802	6	+	anaerobic induction
CSS0026464	CsPME24	GATA-motif	GATGATGTGG	980	9	+	zein metabolism regulation
CSS0026464	CsPME24	AE-box	AAACCA	999	6	-	anaerobic induction
CSS0026464	CsPME24	CCAAT-box	AAACCA	1079	6	-	anaerobic induction
CSS0026464	CsPME24	CCAAT-box	AAACCA	1151	6	-	anaerobic induction
CSS0026464	CsPME24	G-box	CAACTG	1237	6	+	MYB
CSS0026464	CsPME24	ABRE	GATGA(C/T)(A/G)TG(A/G)	1526	8	+	zein metabolism regulation
CSS0026464	CsPME24	I-box	AAACCA	1673	6	-	anaerobic induction
CSS0026464	CsPME24	ARE	TAAGAGAGGAA	1718	10	-	Light
CSS0026464	CsPME24	G-Box	TCTCCCT	1732	7	+	Light
CSS0026464	CsPME24	ARE	TGATAATGT	1775	9	-	Light
CSS0026464	CsPME24	LTR	ACGTG	1943	5	-	ABA
CSS0026464	CsPME24	ABRE	ATTCTCTAAC	1974	9	-	defense and stress responsiveness
CSS0026464	CsPME24	AE-box	TCTTAC	1974	6	-	Light
CSS0048761	CsPME25	CCAAT-box	ATTAAT	16	6	+	Light
CSS0048761	CsPME25	ARE	TCTTAC	199	6	+	Light
CSS0048761	CsPME25	GT1-motif	GGTTAAT	216	7	-	Light
CSS0048761	CsPME25	GT1-motif	GGTTAA	217	6	-	Light
CSS0048761	CsPME25	Box 4	CCTTTTG	337	7	-	GA
CSS0048761	CsPME25	Box 4	CACGAC	454	6	-	Light
CSS0048761	CsPME25	CGTCA-motif	GGTTAA	505	6	+	Light
CSS0048761	CsPME25	G-box	ATTAAT	678	6	+	Light
CSS0048761	CsPME25	TC-rich repeats	GGTTAA	710	6	-	Light
CSS0048761	CsPME25	GT1-motif	TCTTAC	770	6	+	Light
CSS0048761	CsPME25	ARE	AAACCA	871	6	-	anaerobic induction
CSS0048761	CsPME25	ABRE	ATTAAT	889	6	+	Light
CSS0048761	CsPME25	TGACG-motif	ATTAAT	936	6	+	Light
CSS0048761	CsPME25	ARE	AAACCA	1040	6	+	anaerobic induction
CSS0048761	CsPME25	I-box	TAGATAACC	1221	9	-	Light
CSS0048761	CsPME25	AT1-motif	GATGATGTGG	1512	9	-	zein metabolism regulation
CSS0048761	CsPME25	Box 4	CGTCA	1623	5	+	MeJA
CSS0048761	CsPME25	Box 4	TGACG	1623	5	-	MeJA
CSS0048761	CsPME25	MBS	CACGTT	1943	6	+	Light
CSS0006458	CsPME26	AACA_motif	AAACCA	127	6	-	anaerobic induction
CSS0006458	CsPME26	Box 4	GATAGGA	137	7	+	Light
CSS0006458	CsPME26	circadian	TCTGTTG	480	7	-	GA
CSS0006458	CsPME26	CAT-box	CGTCA	506	5	-	MeJA
CSS0006458	CsPME26	Box 4	GGTTAA	507	6	-	Light
CSS0006458	CsPME26	ARE	GCCACT	517	6	+	meristem expression
CSS0006458	CsPME26	TCT-motif	CCATCTTTTT	531	9	+	SA
CSS0006458	CsPME26	ARE	AAACCA	603	6	+	anaerobic induction
CSS0006458	CsPME26	GT1-motif	GATGATGTGG	723	9	+	zein metabolism regulation
CSS0006458	CsPME26	CAT-box	CGTCA	725	5	-	MeJA
CSS0006458	CsPME26	CAT-box	CGTCA	737	5	-	MeJA
CSS0006458	CsPME26	TCT-motif	CCGAAA	1017	6	-	Cold
CSS0006458	CsPME26	LTR	CCGAAA	1042	6	+	Cold
CSS0006458	CsPME26	GT1-motif	GGGCGG	1092	6	-	Light
CSS0006458	CsPME26	Box 4	AAGATAAGATT	1252	10	+	Light
CSS0006458	CsPME26	ARE	GCCACT	1275	6	+	meristem expression
CSS0006458	CsPME26	ARE	TCTTAC	1368	6	+	Light
CSS0006458	CsPME26	TGACG-motif	ATCCCACCTAC	1422	10	-	Light
CSS0006458	CsPME26	CGTCA-motif	TCACTTGA	1621	8	-	Light
CSS0006458	CsPME26	P-box	TCTTAC	1761	6	+	Light
CSS0006458	CsPME26	Box 4	GGTTAA	1838	6	+	Light
CSS0005091	CsPME27	ABRE	TCTCCCT	91	7	+	Light
CSS0005091	CsPME27	TCT-motif	atGATAAGGTC	202	10	-	Light
CSS0005091	CsPME27	LTR	CAACTG	263	6	-	MYB
CSS0005091	CsPME27	Box 4	TGACG	506	5	+	MeJA
CSS0005091	CsPME27	MBSI	TACGGTC	565	7	-	ABA
CSS0005091	CsPME27	ARE	ATTAAT	599	6	+	Light
CSS0005091	CsPME27	AT1-motif	TGACG	725	5	+	MeJA
CSS0005091	CsPME27	O2-site	CACGTC	726	6	-	Light
CSS0005091	CsPME27	MRE	ACGTG	727	5	+	ABA
CSS0005091	CsPME27	P-box	CAGACGTGGCA	736	10	+	Light
CSS0005091	CsPME27	CCAAT-box	TGACG	737	5	+	MeJA
CSS0005091	CsPME27	G-box	CACGTC	738	6	-	Light
CSS0005091	CsPME27	TCCC-motif	ACGTG	739	5	+	ABA
CSS0005091	CsPME27	ARE	ATTAAT	776	6	+	Light
CSS0005091	CsPME27	G-box	CCACGTAA	1160	8	-	Light
CSS0005091	CsPME27	G-box	TACGTG	1161	6	+	Light
CSS0005091	CsPME27	AE-box	ACGTG	1162	5	+	ABA
CSS0005091	CsPME27	ABRE	TCTCCCT	1287	7	+	Light
CSS0005091	CsPME27	ABRE	TCTCCCT	1305	7	-	Light
CSS0005091	CsPME27	LTR	CAACTG	1407	6	-	MYB
CSS0005091	CsPME27	ARE	ATTAAT	1635	6	-	Light
CSS0005091	CsPME27	TCT-motif	cCATATCCAAT	1734	10	-	Light
CSS0005091	CsPME27	TCT-motif	ATTAAT	1761	6	-	Light
CSS0005091	CsPME27	ABRE	TTACTTAA	1782	8	-	Light
CSS0005091	CsPME27	TCT-motif	ATTAAT	1803	6	-	Light
CSS0034123	CsPME28	ARE	GGTTAA	123	6	+	Light
CSS0034123	CsPME28	ARE	TCTGTTG	136	7	+	GA
CSS0034123	CsPME28	Box 4	TGACG	295	5	-	MeJA
CSS0034123	CsPME28	TC-rich repeats	CGTCA	295	5	+	MeJA
CSS0034123	CsPME28	CAT-box	CCGAAA	929	6	+	Cold
CSS0034123	CsPME28	MBS	TGACG	979	5	+	MeJA
CSS0034123	CsPME28	TCA-element	CGTCA	979	5	-	MeJA
CSS0034123	CsPME28	ARE	CCATCTTTTT	1235	9	+	SA
CSS0034123	CsPME28	TCT-motif	ATAGATAA	1604	8	-	Light
CSS0034123	CsPME28	MBS	ACGTG	1838	5	-	ABA
CSS0034123	CsPME28	ARE	TACGTG	1838	6	-	Light
CSS0034123	CsPME28	O2-site	ACGTG	1848	5	-	ABA
CSS0048001	CsPME29	circadian	AAACCA	413	6	+	anaerobic induction
CSS0048001	CsPME29	G-Box	AATCTAATCC	447	9	+	Light
CSS0048001	CsPME29	ABRE	TTACTTAA	524	8	+	Light
CSS0048001	CsPME29	HD-Zip 1	ATTAAT	612	6	+	Light
CSS0048001	CsPME29	MRE	ATTAAT	668	6	+	Light
CSS0048001	CsPME29	ABRE	ATTAAT	729	6	+	Light
CSS0048001	CsPME29	AuxRR-core	GATAGGG	755	7	+	Light
CSS0048001	CsPME29	AE-box	TCTTAC	928	6	-	Light
CSS0048001	CsPME29	ATCT-motif	TGAGTCA	1069	7	+	endosperm expression
CSS0048001	CsPME29	P-box	AACGAC	1165	6	-	Auxin
CSS0048001	CsPME29	Box 4	AAACCA	1308	6	+	anaerobic induction
CSS0048001	CsPME29	Box 4	AAACCA	1424	6	+	anaerobic induction
CSS0048001	CsPME29	ARE	TCTTAC	1488	6	+	Light
CSS0048001	CsPME29	GATA-motif	GGTTAAT	1498	7	-	Light
CSS0048001	CsPME29	CAT-box	GGTTAA	1499	6	-	Light
CSS0048001	CsPME29	ATCT-motif	GATAGGA	1548	7	+	Light
CSS0048001	CsPME29	Box 4	AAACCA	1587	6	+	anaerobic induction
CSS0048001	CsPME29	ARE	CCATCTTTTT	1676	9	+	SA
CSS0048001	CsPME29	ARE	CACGTT	1848	6	+	Light
CSS0048001	CsPME29	ARE	AAACCA	1861	6	+	anaerobic induction
CSS0048001	CsPME29	Box 4	AAACCA	1967	6	-	anaerobic induction
CSS0003992	CsPME30	circadian	ATAGATAA	90	8	+	Light
CSS0003992	CsPME30	GATA-motif	CAACTG	112	6	-	MYB
CSS0003992	CsPME30	ABRE	CACGTG	147	6	+	Light
CSS0003992	CsPME30	Box 4	CCTTTTG	149	7	-	GA
CSS0003992	CsPME30	AE-box	CCTTTTG	816	7	-	GA
CSS0003992	CsPME30	G-Box	CGTCA	1161	5	-	MeJA
CSS0003992	CsPME30	HD-Zip 1	TGACG	1161	5	+	MeJA
CSS0003992	CsPME30	ARE	TCTCCCT	1242	7	-	Light
CSS0003992	CsPME30	Box 4	TCTGTTG	1330	7	-	GA
CSS0003992	CsPME30	G-box	GATGATGTGG	1472	9	-	zein metabolism regulation
CSS0003992	CsPME30	MRE	CGTCA	1665	5	+	MeJA
CSS0003992	CsPME30	Box 4	TGACG	1665	5	-	MeJA
CSS0003992	CsPME30	ARE	TCTCCCT	1729	7	+	Light
CSS0003992	CsPME30	Box 4	TAAGAGAGGAA	1750	10	-	Light
CSS0003992	CsPME30	ATCT-motif	AACGAC	1841	6	+	Auxin
CSS0003992	CsPME30	ATCT-motif	AACGAC	1847	6	-	Auxin
CSS0044445	CsPME31	Box 4	CGTCA	90	5	+	MeJA
CSS0044445	CsPME31	TGACG-motif	TGACG	90	5	-	MeJA
CSS0044445	CsPME31	LAMP-element	CACGTG	147	6	+	Light
CSS0044445	CsPME31	AACA_motif	CACGTG	147	6	+	ABA
CSS0044445	CsPME31	GARE-motif	ACGTG	148	5	+	ABA
CSS0044445	CsPME31	TCT-motif	CACGTC	209	6	-	Light
CSS0044445	CsPME31	TC-rich repeats	CACGTT	345	6	+	Light
CSS0044445	CsPME31	CCAAT-box	CACGTC	753	6	-	Light
CSS0044445	CsPME31	CCAAT-box	TACGTG	1024	6	-	Light
CSS0044445	CsPME31	ACE	TACGTG	1419	6	-	Light
CSS0044445	CsPME31	Box 4	CGTCA	1464	5	+	MeJA
CSS0044445	CsPME31	CGTCA-motif	TGACG	1464	5	-	MeJA
CSS0044445	CsPME31	Box 4	CACGAC	1820	6	+	Light
CSS0044445	CsPME31	GATA-motif	TCTTAC	1907	6	-	Light
CSS0019764	CsPME32	TGA-element	CTTTATCA	162	8	-	Light
CSS0019764	CsPME32	G-box	ACGTG	210	5	+	ABA
CSS0019764	CsPME32	CAT-box	TAACAAACTCCA	214	11	+	involved in endosperm-specific negative expression
CSS0019764	CsPME32	G-box	GCAACGTGTC	343	9	-	ABA
CSS0019764	CsPME32	G-box	ACGTG	345	5	-	ABA
CSS0019764	CsPME32	Box 4	ATTAAT	475	6	+	Light
CSS0019764	CsPME32	TCA-element	TCTGTTG	599	7	-	GA
CSS0019764	CsPME32	ARE	CAACGG	615	6	-	MYBHv1
CSS0019764	CsPME32	O2-site	ACGTG	754	5	+	ABA
CSS0019764	CsPME32	MRE	AATTATTTTTTATT	793	13	+	Light
CSS0019764	CsPME32	3-AF1 binding site	ATTAAT	866	6	+	Light
CSS0019764	CsPME32	ABRE	ATTCTCTAAC	920	9	+	defense and stress responsiveness
CSS0019764	CsPME32	AT1-motif	ATTAAT	939	6	+	Light
CSS0019764	CsPME32	TCCC-motif	ACGTG	1024	5	-	ABA
CSS0019764	CsPME32	ABRE	AAGATAAGATT	1088	10	-	Light
CSS0019764	CsPME32	G-Box	TGACG	1125	5	+	MeJA
CSS0019764	CsPME32	WUN-motif	CGTCA	1125	5	-	MeJA
CSS0019764	CsPME32	Box 4	CAACGG	1186	6	+	MYBHv1
CSS0019764	CsPME32	TC-rich repeats	ACGTG	1419	5	-	ABA
CSS0019764	CsPME32	Box 4	CTAACGTATT	1475	9	+	Light
CSS0019764	CsPME32	ACE	GTTTTCTTAC	1534	9	-	defense and stress responsiveness
CSS0019764	CsPME32	ARE	TCTTAC	1601	6	-	Light
CSS0019764	CsPME32	TC-rich repeats	ATTAAT	1640	6	-	Light
CSS0019764	CsPME32	ABRE	AACCTAA	1664	7	-	MYB
CSS0019764	CsPME32	TC-rich repeats	GATGA(C/T)(A/G)TG(A/G)	1730	8	+	zein metabolism regulation
CSS0019764	CsPME32	MRE	ATTAAT	1921	6	-	Light
CSS0001543	CsPME33	GT1-motif	GATAGGA	20	7	-	Light
CSS0001543	CsPME33	TC-rich repeats	ACACGTTGT	62	9	+	Light
CSS0001543	CsPME33	GATA-motif	CACGTT	63	6	+	Light
CSS0001543	CsPME33	ABRE	ACGTG	63	5	-	ABA
CSS0001543	CsPME33	GA-motif	CGTCA	118	5	+	MeJA
CSS0001543	CsPME33	ABRE	TGACG	118	5	-	MeJA
CSS0001543	CsPME33	GT1-motif	AAACCA	342	6	+	anaerobic induction
CSS0001543	CsPME33	GATA-motif	AAACCA	562	6	+	anaerobic induction
CSS0001543	CsPME33	GARE-motif	CACGTC	635	6	+	Light
CSS0001543	CsPME33	G-Box	CCGAAA	694	6	-	Cold
CSS0001543	CsPME33	CGTCA-motif	TCTCCCT	800	7	-	Light
CSS0001543	CsPME33	I-box	CACGAC	862	6	+	Light
CSS0001543	CsPME33	Box 4	CACGAC	910	6	+	Light
CSS0001543	CsPME33	Box 4	CACGAC	936	6	+	Light
CSS0001543	CsPME33	GATA-motif	GCCACT	992	6	+	meristem expression
CSS0001543	CsPME33	TGACG-motif	CGTCA	1003	5	-	MeJA
CSS0001543	CsPME33	G-box	TGACG	1003	5	+	MeJA
CSS0001543	CsPME33	GATA-motif	TCTTAC	1091	6	+	Light
CSS0001543	CsPME33	TGA-element	CGTCA	1210	5	+	MeJA
CSS0001543	CsPME33	GT1-motif	TGACGTAA	1294	8	+	Auxin
CSS0001543	CsPME33	TGACG-motif	CGTCA	1294	5	-	MeJA
CSS0001543	CsPME33	G-box	TGACG	1294	5	+	MeJA
CSS0001543	CsPME33	P-box	CCTTTTG	1431	7	+	GA
CSS0001543	CsPME33	GATA-motif	TCTTAC	1534	6	-	Light
CSS0001543	CsPME33	TCT-motif	CAACGG	1748	6	-	MYBHv1
CSS0001543	CsPME33	CGTCA-motif	CAAT(A/T)ATTG	1888	8.5	-	element involved in differentiation of the palisade mesophyll cells
CSS0001543	CsPME33	ARE	AGAAACTT	1989	8	-	Light
CSS0036398	CsPME34	Box 4	CAAAGATATC	68	9	+	circadian control
CSS0036398	CsPME34	GATA-motif	AAACCA	389	6	-	anaerobic induction
CSS0036398	CsPME34	GT1-motif	AATCTAATCC	398	9	+	Light
CSS0036398	CsPME34	GATA-motif	AATCTAATCC	411	9	-	Light
CSS0036398	CsPME34	GT1-motif	AAACCA	480	6	+	anaerobic induction
CSS0036398	CsPME34	ARE	AAACCA	588	6	-	anaerobic induction
CSS0036398	CsPME34	CGTCA-motif	ACGTG	635	5	-	ABA
CSS0036398	CsPME34	Box 4	GGTTAAT	684	7	-	Light
CSS0036398	CsPME34	Box 4	GGTTAA	685	6	-	Light
CSS0036398	CsPME34	Box 4	CCGAAA	1080	6	+	Cold
CSS0036398	CsPME34	P-box	AACGAC	1105	6	-	Auxin
CSS0036398	CsPME34	I-box	CAACTG	1166	6	+	MYB
CSS0036398	CsPME34	TGACG-motif	TGACG	1210	5	-	MeJA
CSS0036398	CsPME34	O2-site	AACCTAA	1248	7	+	MYB
CSS0036398	CsPME34	TCT-motif	AAACCA	1482	6	-	anaerobic induction
CSS0036398	CsPME34	G-box	ATTAAT	1688	6	-	Light
CSS0036398	CsPME34	GT1-motif	AAACCA	1883	6	+	anaerobic induction
CSS0020767	CsPME35	GARE-motif	CCTTTTG	23	7	-	GA
CSS0020767	CsPME35	O2-site	AAACCA	206	6	-	anaerobic induction
CSS0020767	CsPME35	Box 4	CAAT(A/T)ATTG	486	8	+	element involved in differentiation of the palisade mesophyll cells
CSS0020767	CsPME35	GATA-motif	CACGTT	636	6	+	Light
CSS0020767	CsPME35	I-box	ACGTG	636	5	-	ABA
CSS0020767	CsPME35	Box 4	AACCTAA	645	7	-	MYB
CSS0020767	CsPME35	GATA-motif	ATTAAT	810	6	+	Light
CSS0020767	CsPME35	GT1-motif	AGAAACAA	1000	8	+	Light
CSS0020767	CsPME35	GATA-motif	GATAGGA	1014	7	-	Light
CSS0020767	CsPME35	TC-rich repeats	ATTAAT	1085	6	-	Light
CSS0020767	CsPME35	G-box	TCTTAC	1135	6	-	Light
CSS0020767	CsPME35	GATA-motif	GCCACT	1177	6	+	meristem expression
CSS0020767	CsPME35	GA-motif	CACGTT	1276	6	+	Light
CSS0020767	CsPME35	TGACG-motif	CAGATTTATTTTTA	1307	13	+	Light
CSS0020767	CsPME35	GT1-motif	ATTAAT	1403	6	-	Light
CSS0020767	CsPME35	GARE-motif	TACGGTC	1425	7	+	ABA
CSS0020767	CsPME35	TGA-element	GGTCCAT	1428	7	+	Auxin
CSS0020767	CsPME35	GATA-motif	CAAAGATATC	1499	9	+	circadian control
CSS0020767	CsPME35	TCT-motif	AAACCA	1528	6	-	anaerobic induction
CSS0020767	CsPME35	P-box	AAACCA	1679	6	+	anaerobic induction
CSS0020767	CsPME35	GT1-motif	ATTAAT	1818	6	-	Light
CSS0020767	CsPME35	CGTCA-motif	GGGCGG	1855	6	-	Light
CSS0001081	CsPME36	Box 4	GGTTAA	22	6	-	Light
CSS0001081	CsPME36	TGACG-motif	AATTATTTTTTATT	239	13	+	Light
CSS0001081	CsPME36	Box 4	ATTAAT	240	6	+	Light
CSS0001081	CsPME36	Box 4	ATTAAT	279	6	+	Light
CSS0001081	CsPME36	Box 4	GGTTAAT	293	7	-	Light
CSS0001081	CsPME36	Box 4	GGTTAA	294	6	-	Light
CSS0001081	CsPME36	Box 4	ATTAAT	311	6	+	Light
CSS0001081	CsPME36	CGTCA-motif	ATTAAT	406	6	+	Light
CSS0001081	CsPME36	CCAAT-box	AAACCA	530	6	+	anaerobic induction
CSS0001081	CsPME36	TCA-element	GTATAAGGCC	684	9	-	Light
CSS0001081	CsPME36	ATCT-motif	ATTAAT	717	6	+	Light
CSS0001081	CsPME36	ARE	ATTAAT	916	6	+	Light
CSS0001081	CsPME36	ARE	TGACG	1191	5	+	MeJA
CSS0001081	CsPME36	CAG-motif	CGTCA	1191	5	-	MeJA
CSS0001081	CsPME36	ARE	ACGTG	1276	5	-	ABA
CSS0001081	CsPME36	GT1-motif	cCATATCCAAT	1384	10	+	Light
CSS0001081	CsPME36	CCAAT-box	AAACCA	1417	6	+	anaerobic induction
CSS0001081	CsPME36	AT1-motif	AAACCA	1531	6	+	anaerobic induction
CSS0001081	CsPME36	Box 4	ATTCTCTAAC	1783	9	+	defense and stress responsiveness
CSS0001081	CsPME36	ARE	ATTAAT	1838	6	-	Light
CSS0001081	CsPME36	Box 4	CAACTG	1949	6	+	MYB
CSS0022614	CsPME37	Box 4	CCGAAA	6	6	+	Cold
CSS0022614	CsPME37	Box 4	AAGATAAGATT	99	10	-	Light
CSS0022614	CsPME37	CCAAT-box	ATTAAT	167	6	+	Light
CSS0022614	CsPME37	AT1-motif	AAACCA	271	6	-	anaerobic induction
CSS0022614	CsPME37	ABRE	TGACG	428	5	+	MeJA
CSS0022614	CsPME37	MBS	CGTCA	428	5	-	MeJA
CSS0022614	CsPME37	ACE	ATTAAT	541	6	+	Light
CSS0022614	CsPME37	CAT-box	ATTAAT	719	6	+	Light
CSS0022614	CsPME37	G-box	cCATATCCAAT	765	10	-	Light
CSS0022614	CsPME37	I-box	TGTCTCAATAAG	801	12	+	Auxin
CSS0022614	CsPME37	TCT-motif	ATTAAT	1035	6	-	Light
CSS0022614	CsPME37	TCT-motif	ATTAAT	1090	6	-	Light
CSS0022614	CsPME37	TC-rich repeats	TCTTAC	1310	6	-	Light
CSS0022614	CsPME37	LTR	ATTAAT	1531	6	-	Light
CSS0022614	CsPME37	ABRE	TACGTG	1623	6	-	Light
CSS0022614	CsPME37	ABRE	ACGTG	1623	5	-	ABA
CSS0022614	CsPME37	TC-rich repeats	CAACGG	1655	6	-	MYBHv1
CSS0022614	CsPME37	G-box	CAACGG	1912	6	+	MYBHv1
CSS0013956	CsPME38	TGACG-motif	TCTGTTG	24	7	-	GA
CSS0013956	CsPME38	ABRE	AAACCA	132	6	+	anaerobic induction
CSS0013956	CsPME38	Box 4	AACCTAA	372	7	-	MYB
CSS0013956	CsPME38	GARE-motif	AAACCA	715	6	+	anaerobic induction
CSS0013956	CsPME38	LTR	AAACCA	806	6	+	anaerobic induction
CSS0013956	CsPME38	Box 4	GTTTTCTTAC	812	9	+	defense and stress responsiveness
CSS0013956	CsPME38	TC-rich repeats	AAACCA	957	6	+	anaerobic induction
CSS0013956	CsPME38	Box II	AGAAACAA	1119	8	+	Light
CSS0013956	CsPME38	GT1-motif	AAACCA	1214	6	+	anaerobic induction
CSS0013956	CsPME38	TCT-motif	AAACCA	1366	6	+	anaerobic induction
CSS0013956	CsPME38	TCCC-motif	TCTTAC	1468	6	-	Light
CSS0013956	CsPME38	CGTCA-motif	GTTTTCTTAC	1468	9	-	defense and stress responsiveness
CSS0013956	CsPME38	G-box	TCTTAC	1636	6	-	Light
CSS0013956	CsPME38	ATCT-motif	AAACCA	1981	6	+	anaerobic induction
CSS0003460	CsPME39	ARE	CAAAGATATC	52	9	-	circadian control
CSS0003460	CsPME39	ABRE	CACGAC	237	6	+	Light
CSS0003460	CsPME39	ABRE	TCTCCCT	375	7	-	Light
CSS0003460	CsPME39	I-box	AAGATAAGATT	428	10	+	Light
CSS0003460	CsPME39	AuxRR-core	CCATCTTTTT	502	9	-	SA
CSS0003460	CsPME39	G-box	GCCACT	934	6	-	meristem expression
CSS0003460	CsPME39	circadian	CACGTC	1130	6	+	Light
CSS0003460	CsPME39	TC-rich repeats	ACGTG	1130	5	-	ABA
CSS0003460	CsPME39	G-Box	TGACG	1132	5	-	MeJA
CSS0003460	CsPME39	G-box	CGTCA	1132	5	+	MeJA
CSS0003460	CsPME39	ATCT-motif	CACGTC	1177	6	+	Light
CSS0003460	CsPME39	Gap-box	ACGTG	1177	5	-	ABA
CSS0003460	CsPME39	GT1-motif	TGACG	1179	5	-	MeJA
CSS0003460	CsPME39	O2-site	CGTCA	1179	5	+	MeJA
CSS0003460	CsPME39	ABRE	GATGATGTGG	1196	9	-	zein metabolism regulation
CSS0003460	CsPME39	ARE	CCTTTTG	1308	7	+	GA
CSS0003460	CsPME39	Box 4	AACGAC	1338	6	+	Auxin
CSS0003460	CsPME39	CAT-box	CCATCTTTTT	1506	9	+	SA
CSS0003460	CsPME39	I-box	TGATAATGT	1608	9	+	Light
CSS0003460	CsPME39	ARE	AAACCA	1675	6	+	anaerobic induction
CSS0003460	CsPME39	TCT-motif	CAACTG	1718	6	+	MYB
CSS0003460	CsPME39	chs-CMA2a	CACGTT	1799	6	-	Light
CSS0003460	CsPME39	ARE	ACGTG	1800	5	+	ABA
CSS0003460	CsPME39	TCT-motif	CAACTG	1818	6	-	MYB
CSS0001125	CsPME40	Box 4	GCCACT	229	6	-	meristem expression
CSS0001125	CsPME40	Box 4	GGTCCAT	259	7	+	Auxin
CSS0001125	CsPME40	Box 4	TCTTAC	398	6	-	Light
CSS0001125	CsPME40	Box 4	cCATATCCAAT	479	10	-	Light
CSS0001125	CsPME40	LTR	ATTAAT	499	6	+	Light
CSS0001125	CsPME40	Box 4	GGTTAA	568	6	-	Light
CSS0001125	CsPME40	GATA-motif	ATTAAT	630	6	+	Light
CSS0001125	CsPME40	MRE	GATGACATGG	813	9	-	zein metabolism regulation
CSS0001125	CsPME40	Box 4	gGATAAGGTG	985	9	-	Light
CSS0001125	CsPME40	CCAAT-box	TCTTAC	1455	6	-	Light
CSS0001125	CsPME40	TCT-motif	GCCACGTGGA	1779	9	+	Light
CSS0001125	CsPME40	AuxRE	CACGTG	1781	6	-	Light
CSS0001125	CsPME40	TC-rich repeats	CACGTG	1781	6	-	Light
CSS0001125	CsPME40	ARE	TCACTTGA	1934	8	+	Light
CSS0032664	CsPME41	ARE	AAACCA	7	6	-	anaerobic induction
CSS0032664	CsPME41	ARE	AAACCA	93	6	-	anaerobic induction
CSS0032664	CsPME41	Box 4	CAAAGATATC	272	9	-	circadian control
CSS0032664	CsPME41	Box 4	GTTTTCTTAC	398	10	-	defense and stress responsiveness
CSS0032664	CsPME41	Gap-box	CAAATGAA(A/G)A	753	9	-	Light
CSS0032664	CsPME41	Box 4	AATCTAATCC	998	9	-	Light
CSS0032664	CsPME41	AT1-motif	ATTAAT	1186	6	-	Light
CSS0032664	CsPME41	ARE	AAACCA	1258	6	-	anaerobic induction
CSS0032664	CsPME41	ARE	AAACCA	1503	6	-	anaerobic induction
CSS0032664	CsPME41	TC-rich repeats	GACACGTGGC	1779	9	-	ABA
CSS0032664	CsPME41	MRE	CACGTG	1781	6	-	ABA
CSS0032664	CsPME41	MRE	ACGTG	1782	5	+	ABA
CSS0006287	CsPME42	ABRE	AAACCA	34	6	+	anaerobic induction
CSS0006287	CsPME42	Box 4	CGTACGTGCA	137	9	-	ABA
CSS0006287	CsPME42	ABRE	CGTCA	159	5	+	MeJA
CSS0006287	CsPME42	TCT-motif	TGACG	159	5	-	MeJA
CSS0006287	CsPME42	G-Box	TCTCCCT	221	7	-	Light
CSS0006287	CsPME42	G-Box	TCTCCCT	228	7	-	Light
CSS0006287	CsPME42	GT1-motif	TACGGTC	274	7	+	ABA
CSS0006287	CsPME42	ARE	GTTTTCTTAC	325	9	-	defense and stress responsiveness
CSS0006287	CsPME42	G-Box	TCTTAC	325	6	-	Light
CSS0006287	CsPME42	ABRE	TCTTAC	420	6	-	Light
CSS0006287	CsPME42	ABRE	CGTCA	884	5	+	MeJA
CSS0006287	CsPME42	G-box	TGACG	884	5	-	MeJA
CSS0006287	CsPME42	AE-box	AACGAC	909	6	-	Auxin
CSS0006287	CsPME42	AE-box	AAACCA	1151	6	-	anaerobic induction
CSS0006287	CsPME42	Box 4	AATCTAATCC	1152	9	-	Light
CSS0006287	CsPME42	ABRE	tgACACGTGGCA	1701	11	-	Light
CSS0006287	CsPME42	GATA-motif	GACACGTGGC	1702	9	-	ABA
CSS0006287	CsPME42	TCT-motif	TCTGTTG	1781	7	-	GA
CSS0004958	CsPME43	TC-rich repeats	GCCACT	126	6	-	meristem expression
CSS0004958	CsPME43	ABRE	CATGCATG	135	8	+	seed-specific regulation
CSS0004958	CsPME43	CAT-box	TCTTAC	140	6	+	Light
CSS0004958	CsPME43	CAT-box	TCTTAC	484	6	+	Light
CSS0004958	CsPME43	RY-element	AGAAACAA	547	8	+	Light
CSS0004958	CsPME43	TCCC-motif	GCCACT	548	6	+	meristem expression
CSS0004958	CsPME43	CGTCA-motif	AAGATAAGATT	553	10	+	Light
CSS0004958	CsPME43	RY-element	AGAAACAA	629	8	+	Light
CSS0004958	CsPME43	CGTCA-motif	AAACCA	661	6	-	anaerobic induction
CSS0004958	CsPME43	ARE	CACGTT	799	6	-	Light
CSS0004958	CsPME43	GARE-motif	ACGTG	800	5	+	ABA
CSS0004958	CsPME43	ATCT-motif	AGAAACTT	812	8	-	Light
CSS0004958	CsPME43	G-box	GGTTAA	821	6	+	Light
CSS0004958	CsPME43	TCT-motif	ATTAAT	1164	6	-	Light
CSS0004958	CsPME43	ARE	CACGTT	1331	6	-	Light
CSS0004958	CsPME43	TGACG-motif	ACGTG	1332	5	+	ABA
CSS0004958	CsPME43	TCT-motif	ATTAAT	1684	6	-	Light
CSS0004958	CsPME43	TCCC-motif	GGTTAA	1763	6	+	Light
CSS0004958	CsPME43	ABRE	CATGCATG	1805	8	-	seed-specific regulation
CSS0004958	CsPME43	ABRE	AGAAACAA	1927	8	-	Light
CSS0004958	CsPME43	TGACG-motif	CGCACGTGTC	1958	9	-	ABA
CSS0004958	CsPME43	TGA-element	CACGTG	1960	6	-	Light
CSS0004958	CsPME43	AE-box	CACGTG	1960	6	-	ABA
CSS0004958	CsPME43	GT1-motif	CACGTG	1960	6	-	Light
CSS0004958	CsPME43	AE-box	ACGTG	1961	5	+	ABA
CSS0047335	CsPME44	GARE-motif	TAAGAGAGGAA	55	10	-	Light
CSS0047335	CsPME44	TGA-element	ATTAAT	88	6	+	Light
CSS0047335	CsPME44	GT1-motif	GGTTAAT	141	7	-	Light
CSS0047335	CsPME44	ABRE	ATTAAT	298	6	+	Light
CSS0047335	CsPME44	CAT-box	TCTTAC	376	6	+	Light
CSS0047335	CsPME44	TGACG-motif	AAACCA	439	6	-	anaerobic induction
CSS0047335	CsPME44	CCAAT-box	aaaAaaC(G/C)GTTA	512	10.5	+	MYB
CSS0047335	CsPME44	RY-element	GGTCCAT	703	7	-	Auxin
CSS0047335	CsPME44	Sp1	AAACCA	732	6	+	anaerobic induction
CSS0047335	CsPME44	TC-rich repeats	CGTCA	758	5	+	MeJA
CSS0047335	CsPME44	G-box	TGACG	758	5	-	MeJA
CSS0047335	CsPME44	AE-box	GATGATGTGG	762	9	-	zein metabolism regulation
CSS0047335	CsPME44	O2-site	TTACTTAA	910	8	+	Light
CSS0047335	CsPME44	TCCC-motif	CAACTG	981	6	-	MYB
CSS0047335	CsPME44	ARE	ATTAAT	992	6	+	Light
CSS0047335	CsPME44	TCT-motif	GGTTAA	1036	6	+	Light
CSS0047335	CsPME44	ABRE	TAAGAGAGGAA	1068	10	-	Light
CSS0047335	CsPME44	CGTCA-motif	TCCAACGGT	1120	9	+	cell cycle regulation
CSS0047335	CsPME44	ARE	ATTAAT	1244	6	-	Light
CSS0047335	CsPME44	RY-element	CCATCTTTTT	1271	9	-	SA
CSS0047335	CsPME44	ATCT-motif	TCTTAC	1339	6	-	Light
CSS0047335	CsPME44	ABRE	ATTAAT	1429	6	-	Light
CSS0047335	CsPME44	TCT-motif	CAACTG	1450	6	-	MYB
CSS0047335	CsPME44	TGACG-motif	AAACCA	1517	6	-	anaerobic induction
CSS0047335	CsPME44	ABRE	ATTAAT	1518	6	-	Light
CSS0047335	CsPME44	TCT-motif	CAACTG	1596	6	+	MYB
CSS0047335	CsPME44	CGTCA-motif	TGACGTAA	1673	8	+	Auxin
CSS0047335	CsPME44	AE-box	CGTCA	1673	5	-	MeJA
CSS0047335	CsPME44	CGTCA-motif	GATAGGA	1695	7	-	Light
CSS0047335	CsPME44	TGACG-motif	AACGAC	1815	6	+	Auxin
CSS0047335	CsPME44	G-box	CCATCTTTTT	1920	9	-	SA
CSS0050377	CsPME45	Box 4	GGTTAA	142	6	-	Light
CSS0050377	CsPME45	CCAAT-box	ACGTG	239	5	+	ABA
CSS0050377	CsPME45	Box 4	AAACCA	294	6	-	anaerobic induction
CSS0050377	CsPME45	P-box	CAAT(A/T)ATTG	404	8.5	+	element involved in differentiation of the palisade mesophyll cells
CSS0050377	CsPME45	Box 4	AAACCA	473	6	+	anaerobic induction
CSS0050377	CsPME45	G-box	TACGTG	488	6	+	Light
CSS0050377	CsPME45	ABRE	ATTAAT	503	6	+	Light
CSS0050377	CsPME45	Box 4	GGTTAA	519	6	+	Light
CSS0050377	CsPME45	G-box	TCTTAC	529	6	-	Light
CSS0050377	CsPME45	CGTCA-motif	CACGTG	678	6	+	Light
CSS0050377	CsPME45	GATA-motif	GATGACATGG	985	9	-	zein metabolism regulation
CSS0050377	CsPME45	Box 4	CAACGG	1122	6	+	MYBHv1
CSS0050377	CsPME45	circadian	ATTAAT	1144	6	-	Light
CSS0050377	CsPME45	TGACG-motif	TTTTTACGGTTA	1425	11	-	MYB
CSS0050377	CsPME45	O2-site	CGTCA	1563	5	+	MeJA
CSS0050377	CsPME45	Box 4	TGACG	1673	5	+	MeJA
CSS0050377	CsPME45	ATCT-motif	ATTAAT	1688	6	-	Light
CSS0050377	CsPME45	HD-Zip 1	AAACCA	1883	6	+	anaerobic induction
CSS0043576	CsPME46	O2-site	GTTTTCTTAC	5	9	-	defense and stress responsiveness
CSS0043576	CsPME46	AE-box	CACGTT	238	6	-	Light
CSS0043576	CsPME46	GATA-motif	TCAGAAGAGG	325	9	-	SA
CSS0043576	CsPME46	P-box	CCACGTAA	397	8	+	Light
CSS0043576	CsPME46	TGA-element	TACGTG	398	6	-	Light
CSS0043576	CsPME46	CGTCA-motif	ACGTG	398	5	-	ABA
CSS0043576	CsPME46	O2-site	ATTCTCTAAC	488	9	+	defense and stress responsiveness
CSS0043576	CsPME46	MBS	ACGTG	489	5	+	ABA
CSS0043576	CsPME46	chs-CMA1a	GTTTTCTTAC	594	9	+	defense and stress responsiveness
CSS0043576	CsPME46	Box 4	CACGTG	678	6	+	Light
CSS0043576	CsPME46	MBS	CACGTG	678	6	+	ABA
CSS0043576	CsPME46	TCA-element	ACGTG	679	5	+	ABA
CSS0043576	CsPME46	ARE	CACGTG	708	6	+	Light
CSS0043576	CsPME46	ABRE	TCTCCCT	829	7	-	Light
CSS0043576	CsPME46	G-Box	AATTATTTTTTATT	1067	13	+	Light
CSS0043576	CsPME46	TGACG-motif	CCATCTTTTT	1211	9	-	SA
CSS0043576	CsPME46	I-box	GGTTAA	1335	6	+	Light
CSS0043576	CsPME46	TCT-motif	ATTCTCTAAC	1353	9	+	defense and stress responsiveness
CSS0043576	CsPME46	GATA-motif	GGTTAA	1424	6	-	Light
CSS0043576	CsPME46	TCT-motif	AACCTAA	1447	7	-	MYB
CSS0043576	CsPME46	Box 4	TGACG	1563	5	-	MeJA
CSS0043576	CsPME46	ABRE	GATGACATGG	1730	9	-	zein metabolism regulation
CSS0043576	CsPME46	TCCC-motif	AACCTAA	1829	7	-	MYB
CSS0002694	CsPME47	Box 4	AAACCA	18	6	-	anaerobic induction
CSS0002694	CsPME47	CGTCA-motif	GCCACT	51	6	-	meristem expression
CSS0002694	CsPME47	I-box	ATTAAT	72	6	+	Light
CSS0002694	CsPME47	Box 4	AAACCA	78	6	+	anaerobic induction
CSS0002694	CsPME47	ARE	ATTAAT	115	6	+	Light
CSS0002694	CsPME47	G-box	GGTTAA	135	6	+	Light
CSS0002694	CsPME47	circadian	TCTTAC	280	6	-	Light
CSS0002694	CsPME47	O2-site	GACACGTATG	306	9	-	Light
CSS0002694	CsPME47	CAT-box	CACGTG	708	6	+	Light
CSS0002694	CsPME47	AE-box	CACGTG	708	6	+	ABA
CSS0002694	CsPME47	G-Box	ACGTG	709	5	+	ABA
CSS0002694	CsPME47	G-box	ACCTAACCCGC	773	10	-	Light
CSS0002694	CsPME47	ABRE	GATGACATGG	878	9	-	zein metabolism regulation
CSS0002694	CsPME47	P-box	ATTAAT	1040	6	-	Light
CSS0002694	CsPME47	G-box	GGTTAA	1231	6	+	Light
CSS0002694	CsPME47	TCA-element	ATTAAT	1286	6	-	Light
CSS0002694	CsPME47	TGACG-motif	AAACCA	1298	6	+	anaerobic induction
CSS0002694	CsPME47	ABRE	GGTTAA	1320	6	-	Light
CSS0002694	CsPME47	ABRE	TTTTTACGGTTA	1321	11	-	MYB
CSS0002694	CsPME47	TCCC-motif	CCATCTTTTT	1463	9	+	SA
CSS0002694	CsPME47	TCA-element	ATTAAT	1479	6	-	Light
CSS0002694	CsPME47	TGACG-motif	AACGAC	1603	6	+	Auxin
CSS0002694	CsPME47	GATA-motif	AAACCA	1642	6	-	anaerobic induction
CSS0002694	CsPME47	TGA-element	ATTAAT	1688	6	-	Light
CSS0002694	CsPME47	MBS	AATTATTTTTTATT	1898	13	+	Light
CSS0002694	CsPME47	CGTCA-motif	AAATTTCCT	1917	9	+	wound-responsive element
CSS0002694	CsPME47	MBS	TAAGAGAGGAA	1921	10	-	Light
CSS0025587	CsPME48	LTR	TCTTAC	134	6	+	Light
CSS0025587	CsPME48	Box 4	TCTCCCT	244	7	+	Light
CSS0025587	CsPME48	CGTCA-motif	TAAACGTG	257	8	-	Light
CSS0025587	CsPME48	GT1-motif	ACGTG	257	5	-	ABA
CSS0025587	CsPME48	TCT-motif	TAACACGTAG	445	9	+	Light
CSS0025587	CsPME48	Sp1	TACGTG	448	6	-	Light
CSS0025587	CsPME48	GATA-motif	ACGTG	448	5	-	ABA
CSS0025587	CsPME48	LTR	TCTTAC	529	6	+	Light
CSS0025587	CsPME48	Sp1	CACGAC	730	6	+	Light
CSS0025587	CsPME48	Sp1	TACGTG	1213	6	+	Light
CSS0025587	CsPME48	TCA-element	ACGTG	1214	5	+	ABA
CSS0025587	CsPME48	I-box	GACACGTGGC	1269	9	-	ABA
CSS0025587	CsPME48	circadian	ACACGTGT	1270	8	-	Light
CSS0025587	CsPME48	circadian	CACGTG	1271	6	-	Light
CSS0025587	CsPME48	TGACG-motif	CACGTG	1271	6	-	ABA
CSS0025587	CsPME48	Box 4	GATGATGTGG	1334	9	+	zein metabolism regulation
CSS0025587	CsPME48	Box 4	TCTTAC	1872	6	+	Light
CSS0025587	CsPME48	GA-motif	AAACCA	1883	6	+	anaerobic induction
CSS0046026	CsPME49	AE-box	GGGCGG	34	6	+	Light
CSS0046026	CsPME49	chs-CMA2a	GGGCGG	54	6	-	Light
CSS0046026	CsPME49	ABRE	CACGTT	257	6	+	Light
CSS0046026	CsPME49	G-box	ATAGATAA	496	8	+	Light
CSS0046026	CsPME49	Box 4	GTTTTCTTAC	525	9	+	defense and stress responsiveness
CSS0046026	CsPME49	P-box	AGAAACAA	546	8	+	Light
CSS0046026	CsPME49	CGTCA-motif	TCAGAAGAGG	775	9	+	SA
CSS0046026	CsPME49	TCA-element	CCGAAA	823	6	+	Cold
CSS0046026	CsPME49	Box 4	AAACCA	831	6	-	anaerobic induction
CSS0046026	CsPME49	CAT-box	CCGAAA	892	6	+	Cold
CSS0046026	CsPME49	ARE	ATTAAT	946	6	+	Light
CSS0046026	CsPME49	CAT-box	ATTAAT	956	6	+	Light
CSS0046026	CsPME49	ARE	ATTAAT	1022	6	-	Light
CSS0046026	CsPME49	GT1-motif	ATTAAT	1248	6	-	Light
CSS0046026	CsPME49	TGACG-motif	CGTCA	1253	5	-	MeJA
CSS0046026	CsPME49	CGTCA-motif	CACGTG	1271	6	-	Light
CSS0046026	CsPME49	Box 4	ACGTG	1272	5	+	ABA
CSS0046026	CsPME49	ARE	TGGTAATAA	1288	9	+	Light
CSS0046026	CsPME49	Gap-box	AACGAC	1347	6	+	Auxin
CSS0046026	CsPME49	Box 4	AACCTAA	1387	7	+	MYB
CSS0046026	CsPME49	TCT-motif	TTACTTAA	1712	8	+	Light
CSS0046026	CsPME49	G-box	TTACTTAA	1739	8	+	Light
CSS0046026	CsPME49	TGACG-motif	TCTTAC	1752	6	+	Light
CSS0046026	CsPME49	CAG-motif	ATTAAT	1785	6	-	Light
CSS0046026	CsPME49	TGA-element	ATTAAT	1845	6	-	Light
CSS0046026	CsPME49	Box 4	AAACCA	1919	6	+	anaerobic induction
CSS0030098	CsPME50	TCA-element	CGTCA	42	5	-	MeJA
CSS0030098	CsPME50	CGTCA-motif	AACGAC	56	6	+	Auxin
CSS0030098	CsPME50	ARE	GGTTAA	86	6	-	Light
CSS0030098	CsPME50	TGA-element	CAAAGATATC	162	9	-	circadian control
CSS0030098	CsPME50	ARE	CCATCTTTTT	200	9	-	SA
CSS0030098	CsPME50	MBS	CCACGTAA	378	8	-	Light
CSS0030098	CsPME50	CAT-box	TACGTG	379	6	+	Light
CSS0030098	CsPME50	TGACG-motif	ACGTG	380	5	+	ABA
CSS0030098	CsPME50	ARE	CAAAGATATC	623	9	+	circadian control
CSS0030098	CsPME50	G-box	AAACCA	623	6	+	anaerobic induction
CSS0030098	CsPME50	Box 4	gGATAAGGTG	741	9	-	Light
CSS0030098	CsPME50	G-box	AAACCA	844	6	+	anaerobic induction
CSS0030098	CsPME50	GCN4_motif	ATTAAT	875	6	+	Light
CSS0030098	CsPME50	O2-site	AAACCA	923	6	-	anaerobic induction
CSS0030098	CsPME50	AT1-motif	TCTTAC	1004	6	-	Light
CSS0030098	CsPME50	Box 4	TGACG	1253	5	+	MeJA
CSS0030098	CsPME50	ABRE	ATTAAT	1257	6	-	Light
CSS0030098	CsPME50	GARE-motif	GGGCGG	1389	6	+	Light
CSS0030098	CsPME50	G-Box	TGAGTCA	1415	7	-	endosperm expression
CSS0030098	CsPME50	AuxRR-core	GATGA(C/T)(A/G)TG(A/G)	1426	8.5	+	zein metabolism regulation
CSS0030098	CsPME50	ARE	AAGATAAGATT	1691	10	-	Light
CSS0030098	CsPME50	Box 4	TCTGTTG	1791	7	-	GA
CSS0030098	CsPME50	TCT-motif	AAACCA	1941	6	-	anaerobic induction
CSS0030098	CsPME50	ABRE	ATTAAT	1982	6	-	Light
CSS0044745	CsPME51	ARE	TGACG	42	5	+	MeJA
CSS0044745	CsPME51	GT1-motif	AAACCA	89	6	-	anaerobic induction
CSS0044745	CsPME51	ABRE	GCCACT	110	6	+	meristem expression
CSS0044745	CsPME51	ABRE	GGTCCAT	129	7	+	Auxin
CSS0044745	CsPME51	Box 4	ATTCTCTAAC	146	9	+	defense and stress responsiveness
CSS0044745	CsPME51	Box 4	ATTAAT	256	6	+	Light
CSS0044745	CsPME51	CGTCA-motif	CAACTG	280	6	-	MYB
CSS0044745	CsPME51	Box 4	ATTAAT	924	6	+	Light
CSS0044745	CsPME51	TGA-element	CACGTT	1018	6	-	Light
CSS0044745	CsPME51	G-box	ACGTG	1019	5	+	ABA
CSS0044745	CsPME51	TGACG-motif	CAAATGAA(A/G)A	1237	9.5	-	Light
CSS0044745	CsPME51	MRE	AATTATTTTTTATT	1250	13	-	Light
CSS0044745	CsPME51	Box 4	AACCTAA	1411	7	-	MYB
CSS0044745	CsPME51	Box 4	AACCTAA	1549	7	-	MYB
CSS0044745	CsPME51	G-box	CCATCTTTTT	1639	9	+	SA
CSS0044745	CsPME51	Box 4	ATTAAT	1788	6	-	Light
CSS0043548	CsPME52	Box 4	AAACCA	95	6	+	anaerobic induction
CSS0043548	CsPME52	ATCT-motif	CCTTTTG	284	7	-	GA
CSS0043548	CsPME52	ACA-motif	AAACCA	505	6	+	anaerobic induction
CSS0043548	CsPME52	ABRE	CCGAAA	580	6	-	Cold
CSS0043548	CsPME52	ARE	GCCACT	702	6	+	meristem expression
CSS0043548	CsPME52	Box 4	ATTAAT	752	6	+	Light
CSS0043548	CsPME52	GATA-motif	CGTCA	770	5	-	MeJA
CSS0043548	CsPME52	MRE	TGACG	770	5	+	MeJA
CSS0043548	CsPME52	GT1-motif	CGTCA	789	5	+	MeJA
CSS0043548	CsPME52	TC-rich repeats	TGACG	789	5	-	MeJA
CSS0043548	CsPME52	ABRE	AACGAC	805	6	-	Auxin
CSS0043548	CsPME52	ARE	GCCACT	829	6	-	meristem expression
CSS0043548	CsPME52	LAMP-element	AAACCA	1011	6	+	anaerobic induction
CSS0043548	CsPME52	ARE	TTACTTAA	1042	8	-	Light
CSS0043548	CsPME52	TGACG-motif	AATTATTTTTTATT	1199	13	+	Light
CSS0043548	CsPME52	O2-site	CACGAC	1343	6	-	Light
CSS0043548	CsPME52	RY-element	CGTCA	1431	5	-	MeJA
CSS0043548	CsPME52	ARE	TGACG	1431	5	+	MeJA
CSS0043548	CsPME52	TGACG-motif	AAACCA	1467	6	-	anaerobic induction
CSS0043548	CsPME52	G-box	AAACCA	1649	6	-	anaerobic induction
CSS0043548	CsPME52	CGTCA-motif	AAACCA	1684	6	-	anaerobic induction
CSS0043548	CsPME52	Box 4	ATTAAT	1729	6	-	Light
CSS0043548	CsPME52	CGTCA-motif	AAACCA	1838	6	-	anaerobic induction
CSS0043548	CsPME52	Box 4	GATAGGA	1925	7	+	Light
CSS0041029	CsPME53	GCN4_motif	CCTTTTG	199	7	-	GA
CSS0041029	CsPME53	GT1-motif	TACGTG	258	6	-	Light
CSS0041029	CsPME53	GT1-motif	ACGTG	258	5	-	ABA
CSS0041029	CsPME53	G-Box	TCTTAC	293	6	+	Light
CSS0041029	CsPME53	ABRE	AATCTAATCC	329	9	+	Light
CSS0041029	CsPME53	Box 4	ATTAAT	361	6	+	Light
CSS0041029	CsPME53	3-AF1 binding site	ATTAAT	464	6	+	Light
CSS0041029	CsPME53	G-box	AAACCA	595	6	-	anaerobic induction
CSS0041029	CsPME53	Box 4	AAACCA	676	6	+	anaerobic induction
CSS0041029	CsPME53	G-box	AAACCA	688	6	+	anaerobic induction
CSS0041029	CsPME53	GT1-motif	AAGATAAGGCT	760	10	+	Light
CSS0041029	CsPME53	GT1-motif	GGTTAA	802	6	-	Light
CSS0041029	CsPME53	GT1-motif	AACCTAA	832	7	+	MYB
CSS0041029	CsPME53	GT1-motif	TCTTAC	862	6	+	Light
CSS0041029	CsPME53	Box 4	AAACCA	872	6	+	anaerobic induction
CSS0041029	CsPME53	Box 4	AAACCA	894	6	+	anaerobic induction
CSS0041029	CsPME53	ABRE	GACACGTGGC	1005	9	-	ABA
CSS0041029	CsPME53	ARE	ACACGTGT	1006	8	-	Light
CSS0041029	CsPME53	ARE	CACGTG	1007	6	-	ABA
CSS0041029	CsPME53	ARE	CACGTG	1007	6	-	Light
CSS0041029	CsPME53	GA-motif	CACGTG	1007	6	-	Light
CSS0041029	CsPME53	ARE	ACGTG	1008	5	+	ABA
CSS0041029	CsPME53	GA-motif	GGTTAA	1051	6	-	Light
CSS0041029	CsPME53	AT1-motif	TCTCCCT	1645	7	+	Light
CSS0041029	CsPME53	TCA-element	TGATAATGT	1688	9	-	Light
CSS0041029	CsPME53	GT1-motif	ACGTG	1856	5	-	ABA
CSS0041029	CsPME53	TCT-motif	AAACCA	1894	6	+	anaerobic induction
CSS0025482	CsPME54	G-box	AAACCA	79	6	+	anaerobic induction
CSS0025482	CsPME54	G-box	CCTTTTG	183	7	-	GA
CSS0025482	CsPME54	ABRE	AATCTAATCC	313	9	+	Light
CSS0025482	CsPME54	ARE	TGAGTCA	397	7	-	endosperm expression
CSS0025482	CsPME54	Box II	AAACCA	533	6	-	anaerobic induction
CSS0025482	CsPME54	G-box	AAACCA	580	6	-	anaerobic induction
CSS0025482	CsPME54	G-box	AAACCA	675	6	+	anaerobic induction
CSS0025482	CsPME54	Box 4	AAACCA	683	6	+	anaerobic induction
CSS0025482	CsPME54	O2-site	ATTAAT	739	6	+	Light
CSS0025482	CsPME54	Box 4	AAACCA	811	6	+	anaerobic induction
CSS0025482	CsPME54	G-box	GACACGTGGC	992	9	+	ABA
CSS0025482	CsPME54	ABRE	ACACGTGT	993	8	+	Light
CSS0025482	CsPME54	TCCC-motif	CACGTG	994	6	+	Light
CSS0025482	CsPME54	ABRE	CACGTG	994	6	+	ABA
CSS0025482	CsPME54	ABRE	CACGTG	994	6	+	Light
CSS0025482	CsPME54	ABRE	ACGTG	995	5	+	ABA
CSS0025482	CsPME54	TCT-motif	GGTTAA	1041	6	-	Light
CSS0025482	CsPME54	TC-rich repeats	TCTTAC	1200	6	+	Light
CSS0025482	CsPME54	G-Box	ATTAAT	1302	6	-	Light
CSS0025482	CsPME54	ABRE	TACGTG	1449	6	+	Light
CSS0025482	CsPME54	ARE	ACGTG	1450	5	+	ABA
CSS0025482	CsPME54	TCA-element	ATTAAT	1508	6	-	Light
CSS0025482	CsPME54	TCT-motif	TTACTTAA	1567	8	-	Light
CSS0025482	CsPME54	MRE	TACGTG	1644	6	+	Light
CSS0025482	CsPME54	TGA-element	ACGTG	1645	5	+	ABA
CSS0025482	CsPME54	chs-CMA1a	ATTAAT	1703	6	-	Light
CSS0025482	CsPME54	G-box	ATTAAT	1721	6	-	Light
CSS0025482	CsPME54	AE-box	ATAGATAA	1727	8	-	Light
CSS0025482	CsPME54	chs-CMA1a	ATTAAT	1757	6	-	Light
CSS0025482	CsPME54	G-Box	ATAGATAA	1781	8	-	Light
CSS0025482	CsPME54	TCT-motif	CACGTT	1856	6	+	Light
CSS0025482	CsPME54	G-box	AAACCA	1882	6	+	anaerobic induction
CSS0025482	CsPME54	Box 4	AAACCA	1953	6	+	anaerobic induction
CSS0007314	CsPME55	Box 4	GGTTAA	46	6	-	Light
CSS0007314	CsPME55	TCA-element	CACGTG	423	6	+	ABA
CSS0007314	CsPME55	CCAAT-box	CACGTG	423	6	+	Light
CSS0007314	CsPME55	AuxRR-core	ACGTG	424	5	+	ABA
CSS0007314	CsPME55	GT1-motif	GGGCGG	563	6	-	Light
CSS0007314	CsPME55	GT1-motif	GATGA(C/T)(A/G)TG(A/G)	713	8	-	zein metabolism regulation
CSS0007314	CsPME55	TGACG-motif	GATGA(C/T)(A/G)TG(A/G)	800	8	-	zein metabolism regulation
CSS0007314	CsPME55	Box 4	GGTTAA	864	6	-	Light
CSS0007314	CsPME55	CGTCA-motif	CCATCTTTTT	877	9	+	SA
CSS0007314	CsPME55	3-AF1 binding site	GGTTAA	1057	6	-	Light
CSS0007314	CsPME55	TGA-element	GGTTAA	1066	6	+	Light
CSS0007314	CsPME55	TGA-box	AATTATTTTTTATT	1121	13	+	Light
CSS0007314	CsPME55	ARE	GGTTAA	1162	6	+	Light
CSS0007314	CsPME55	ARE	GGTTAA	1185	6	-	Light
CSS0007314	CsPME55	MSA-like	TAAGAGAGGAA	1194	10	-	Light
CSS0007314	CsPME55	GT1-motif	AACCCGG	1260	7	-	ABA
CSS0007314	CsPME55	MBSI	GGTTAA	1805	6	-	Light
CSS0007314	CsPME55	Box 4	TCCACATGGCA	1853	10	+	Light
CSS0007314	CsPME55	O2-site	GTTTTCTTAC	1904	9	-	defense and stress responsiveness
CSS0007314	CsPME55	TCT-motif	GTTTTCTTAC	1980	9	-	defense and stress responsiveness
CSS0042964	CsPME56	Sp1	ATTAAT	43	6	+	Light
CSS0042964	CsPME56	G-Box	GGTTAA	125	6	+	Light
CSS0042964	CsPME56	CGTCA-motif	AAACCA	163	6	+	anaerobic induction
CSS0042964	CsPME56	CGTCA-motif	AAACCA	168	6	+	anaerobic induction
CSS0042964	CsPME56	CGTCA-motif	AAACCA	186	6	+	anaerobic induction
CSS0042964	CsPME56	ARE	CAACGG	287	6	-	MYBHv1
CSS0042964	CsPME56	TGACG-motif	GATAGGA	296	7	-	Light
CSS0042964	CsPME56	O2-site	ATATACGTGAAGG	419	12	-	Light
CSS0042964	CsPME56	ARE	CACGTG	423	6	+	Light
CSS0042964	CsPME56	TC-rich repeats	TCTTAC	443	6	+	Light
CSS0042964	CsPME56	TC-rich repeats	CGTCA	503	5	+	MeJA
CSS0042964	CsPME56	LTR	TGACG	503	5	-	MeJA
CSS0042964	CsPME56	ABRE	CGTCA	516	5	+	MeJA
CSS0042964	CsPME56	LTR	TGACG	516	5	-	MeJA
CSS0042964	CsPME56	O2-site	CCGAAA	593	6	+	Cold
CSS0042964	CsPME56	TGACG-motif	TGACG	616	5	+	MeJA
CSS0042964	CsPME56	ARE	CTAACGTATT	649	9	-	Light
CSS0042964	CsPME56	TGACG-motif	CTTTATCA	661	8	-	Light
CSS0042964	CsPME56	TGACG-motif	TGACG	733	5	+	MeJA
CSS0042964	CsPME56	ACE	TACGTG	775	6	+	Light
CSS0042964	CsPME56	CGTCA-motif	AAACCA	995	6	+	anaerobic induction
CSS0042964	CsPME56	G-box	CCGAAA	1026	6	-	Cold
CSS0042964	CsPME56	TCT-motif	AACGAC	1167	6	-	Auxin
CSS0042964	CsPME56	ABRE	CGTCA	1247	5	-	MeJA
CSS0042964	CsPME56	TGA-element	TGACG	1247	5	+	MeJA
CSS0042964	CsPME56	TCA-element	GATGACATGG	1259	9	+	zein metabolism regulation
CSS0042964	CsPME56	ABRE	CGTCA	1368	5	+	MeJA
CSS0042964	CsPME56	ARE	TGACG	1368	5	-	MeJA
CSS0042964	CsPME56	Box 4	AAACCA	1422	6	-	anaerobic induction
CSS0042964	CsPME56	ARE	CCATCTTTTT	1432	9	-	SA
CSS0042964	CsPME56	CCAAT-box	CATGCATG	1788	8	-	seed-specific regulation
CSS0042964	CsPME56	ARE	AATCACAACCATA	1817	12	+	Light
CSS0042964	CsPME56	chs-CMA2c	AAACCA	1986	6	+	anaerobic induction
CSS0001579	CsPME57	ARE	AAACCA	14	6	+	anaerobic induction
CSS0001579	CsPME57	TC-rich repeats	AATCTAATCC	84	9	+	Light
CSS0001579	CsPME57	ARE	AACCTAA	304	7	+	MYB
CSS0001579	CsPME57	TCT-motif	CGTCA	616	5	-	MeJA
CSS0001579	CsPME57	ARE	AAACCA	714	6	-	anaerobic induction
CSS0001579	CsPME57	TCT-motif	CGTCA	733	5	-	MeJA
CSS0001579	CsPME57	GARE-motif	CGCACGTGTC	773	9	-	ABA
CSS0001579	CsPME57	ARE	ACGTG	776	5	+	ABA
CSS0001579	CsPME57	ARE	AAACCA	1266	6	-	anaerobic induction
CSS0001579	CsPME57	ARE	AAACCA	1414	6	-	anaerobic induction
CSS0001579	CsPME57	ARE	ATTCTCTAAC	1600	9	+	defense and stress responsiveness
CSS0049477	CsPME58	ABRE	TGACG	68	5	+	MeJA
CSS0049477	CsPME58	ABRE	GATAGGA	231	7	-	Light
CSS0049477	CsPME58	ABRE	AAGATAAGATT	387	10	+	Light
CSS0049477	CsPME58	ARE	ATTAAT	458	6	+	Light
CSS0049477	CsPME58	G-box	CCATCTTTTT	461	9	-	SA
CSS0049477	CsPME58	Box 4	ATTAAT	578	6	+	Light
CSS0049477	CsPME58	ABRE	AGAAACAA	1113	8	+	Light
CSS0049477	CsPME58	TCT-motif	TTACTTAA	1148	8	-	Light
CSS0049477	CsPME58	AE-box	ATTAAT	1457	6	-	Light
CSS0049477	CsPME58	AE-box	ATTAAT	1488	6	-	Light
CSS0049477	CsPME58	TCT-motif	TGATAATGT	1610	9	+	Light
CSS0049477	CsPME58	G-Box	ATTAAT	1713	6	-	Light
CSS0049477	CsPME58	G-Box	CAACTG	1720	6	+	MYB
CSS0049477	CsPME58	ABRE	CACGTT	1801	6	-	Light
CSS0049477	CsPME58	GT1-motif	CAACTG	1820	6	-	MYB
CSS0049477	CsPME58	G-Box	ATTAAT	1907	6	-	Light
CSS0045663	CsPME59	O2-site	CGTCA	68	5	-	MeJA
CSS0045663	CsPME59	O2-site	TCTCCCT	334	7	-	Light
CSS0045663	CsPME59	GCN4_motif	TCTTAC	643	6	+	Light
CSS0045663	CsPME59	LTR	TACGGTC	849	7	+	ABA
CSS0045663	CsPME59	Sp1	TCTTAC	1013	6	-	Light
CSS0045663	CsPME59	P-box	GATGATGTGG	1187	9	-	zein metabolism regulation
CSS0045663	CsPME59	LAMP-element	CCTTTTG	1311	7	+	GA
CSS0045663	CsPME59	AE-box	AACGAC	1340	6	+	Auxin
CSS0045663	CsPME59	TCCC-motif	CACGTC	1356	6	+	Light
CSS0045663	CsPME59	ARE	GATGATGTGG	1611	9	+	zein metabolism regulation
CSS0045663	CsPME59	Box 4	AAACCA	1677	6	+	anaerobic induction
CSS0045663	CsPME59	LTR	ACGTG	1802	5	+	ABA
CSS0011089	CsPME60	TC-rich repeats	ATTAAT	95	6	+	Light
CSS0011089	CsPME60	GT1-motif	CCGAAA	109	6	+	Cold
CSS0011089	CsPME60	CGTCA-motif	ATTAAT	123	6	+	Light
CSS0011089	CsPME60	G-Box	GATGACATGG	229	9	+	zein metabolism regulation
CSS0011089	CsPME60	TCT-motif	ATTAAT	738	6	+	Light
CSS0011089	CsPME60	AT1-motif	TGAGTCA	875	7	-	endosperm expression
CSS0011089	CsPME60	TGACG-motif	GATGA(C/T)(A/G)TG(A/G)	937	8	-	zein metabolism regulation
CSS0011089	CsPME60	TCA-element	AAACCA	1019	6	+	anaerobic induction
CSS0011089	CsPME60	G-Box	GGGCGG	1058	6	-	Light
CSS0011089	CsPME60	G-box	ATTAAT	1067	6	-	Light
CSS0011089	CsPME60	ABRE	CTTTATCA	1164	8	-	Light
CSS0011089	CsPME60	ABRE	AGAAACTT	1202	8	+	Light
CSS0011089	CsPME60	GT1-motif	CCGAAA	1291	6	+	Cold
CSS0011089	CsPME60	ABRE	GGTTAA	1348	6	+	Light
CSS0011089	CsPME60	Box 4	AAACCA	1352	6	+	anaerobic induction
CSS0011089	CsPME60	ARE	ACGTG	1356	5	-	ABA
CSS0011089	CsPME60	ARE	CGTCA	1358	5	+	MeJA
CSS0011089	CsPME60	ABRE	TGACG	1358	5	-	MeJA
CSS0011089	CsPME60	ARE	TACGTG	1391	6	+	Light
CSS0011089	CsPME60	HD-Zip 1	ACGTG	1392	5	+	ABA
CSS0011089	CsPME60	Box 4	AACCTAA	1443	7	-	MYB
CSS0011089	CsPME60	Box 4	AACGAC	1602	6	-	Auxin
CSS0011089	CsPME60	G-box	ATTAAT	1611	6	-	Light
CSS0011089	CsPME60	TCA-element	CCTTTTG	1642	7	-	GA
CSS0011089	CsPME60	O2-site	ATTAAT	1667	6	-	Light
CSS0011089	CsPME60	MBSI	ATTAAT	1728	6	-	Light
CSS0036537	CsPME61	GT1-motif	ACGTG	118	5	+	ABA
CSS0036537	CsPME61	TCT-motif	CAAATGAA(A/G)A	201	9.5	+	Light
CSS0036537	CsPME61	TCT-motif	AAACCA	362	6	+	anaerobic induction
CSS0036537	CsPME61	ARE	ATTAAT	600	6	+	Light
CSS0036537	CsPME61	ARE	ATTAAT	665	6	+	Light
CSS0036537	CsPME61	ABRE	AACGAC	805	6	+	Auxin
CSS0036537	CsPME61	Box 4	ATTAAT	877	6	+	Light
CSS0036537	CsPME61	I-box	CGTCA	950	5	+	MeJA
CSS0036537	CsPME61	G-box	AAACCA	1050	6	+	anaerobic induction
CSS0036537	CsPME61	MRE	AAACCA	1241	6	+	anaerobic induction
CSS0036537	CsPME61	ARE	TCTCCCT	1380	7	-	Light
CSS0036537	CsPME61	Box 4	ATTAAT	1384	6	-	Light
CSS0036537	CsPME61	ABRE	CCTTTTG	1405	7	+	GA
CSS0036537	CsPME61	TCCC-motif	ATTAAT	1455	6	-	Light
CSS0036537	CsPME61	I-box	CGTCA	1862	5	+	MeJA
CSS0036537	CsPME61	G-Box	TCTTAC	1975	6	-	Light
CSS0033304	CsPME62	CGTCA-motif	TACGTG	117	6	+	Light
CSS0033304	CsPME62	chs-CMA1a	CGTACGTGCA	144	9	-	ABA
CSS0033304	CsPME62	ARE	GAAAGGCAGAC	149	10	+	Light
CSS0033304	CsPME62	ARE	GGTTAA	262	6	-	Light
CSS0033304	CsPME62	CAT-box	TACGGTC	281	7	+	ABA
CSS0033304	CsPME62	TGACG-motif	GTTTTCTTAC	332	9	-	defense and stress responsiveness
CSS0033304	CsPME62	CAT-box	ACGTG	452	5	+	ABA
CSS0033304	CsPME62	LTR	AGAAACAA	495	8	+	Light
CSS0033304	CsPME62	G-box	GCCACT	684	6	+	meristem expression
CSS0033304	CsPME62	ARE	GCCACT	832	6	+	meristem expression
CSS0033304	CsPME62	TGACG-motif	TCACTTGA	885	8	+	Light
CSS0033304	CsPME62	P-box	TGACG	950	5	-	MeJA
CSS0033304	CsPME62	TGACG-motif	AATCTAATCC	1157	9	-	Light
CSS0033304	CsPME62	CGTCA-motif	CCATCTTTTT	1177	9	-	SA
CSS0033304	CsPME62	CGTCA-motif	CACGAC	1264	6	+	Light
CSS0033304	CsPME62	GATA-motif	GACACGTGGC	1698	9	-	ABA
CSS0033304	CsPME62	TGA-element	TGACG	1862	5	-	MeJA
CSS0033874	CsPME63	G-box	AAACCA	41	6	+	anaerobic induction
CSS0033874	CsPME63	ABRE	CGTCA	166	5	+	MeJA
CSS0033874	CsPME63	ARE	TCTCCCT	228	7	-	Light
CSS0033874	CsPME63	Box 4	GGGCGG	293	6	+	Light
CSS0033874	CsPME63	ARE	TCTTAC	332	6	-	Light
CSS0033874	CsPME63	P-box	TCTTAC	425	6	-	Light
CSS0033874	CsPME63	Box 4	CACGTC	451	6	-	Light
CSS0033874	CsPME63	ATCT-motif	TCTTAC	474	6	+	Light
CSS0033874	CsPME63	ABRE	CGTCA	676	5	-	MeJA
CSS0033874	CsPME63	ABRE	CGTCA	889	5	+	MeJA
CSS0033874	CsPME63	G-box	AACGAC	914	6	-	Auxin
CSS0033874	CsPME63	ARE	GATGATGTGG	989	9	+	zein metabolism regulation
CSS0033874	CsPME63	GT1-motif	AAACCA	1156	6	-	anaerobic induction
CSS0033874	CsPME63	ARE	tgACACGTGGCA	1697	11	-	Light
CSS0033874	CsPME63	G-Box	TCTGTTG	1777	7	-	GA
CSS0025131	CsPME64	TCT-motif	GCCACT	133	6	-	meristem expression
CSS0025131	CsPME64	Box 4	CATGCATG	142	8	+	seed-specific regulation
CSS0025131	CsPME64	chs-Unit 1 m1	TGACG	166	5	-	MeJA
CSS0025131	CsPME64	ARE	AGAAACAA	565	8	+	Light
CSS0025131	CsPME64	ARE	AGAAACAA	647	8	+	Light
CSS0025131	CsPME64	GT1-motif	TGACG	676	5	+	MeJA
CSS0025131	CsPME64	MBSI	AGAAACTT	817	8	-	Light
CSS0025131	CsPME64	ARE	CACGTT	818	6	-	Light
CSS0025131	CsPME64	GT1-motif	TGACG	889	5	-	MeJA
CSS0025131	CsPME64	GT1-motif	CAACGG	902	6	+	MYBHv1
CSS0025131	CsPME64	Box 4	GGTTAA	1759	6	+	Light
CSS0025131	CsPME64	Box 4	CATGCATG	1801	8	-	seed-specific regulation
CSS0025131	CsPME64	O2-site	AGAAACAA	1923	8	-	Light
CSS0006543	CsPME65	Box 4	TCTTAC	152	6	+	Light
CSS0006543	CsPME65	GT1-motif	ATTAAT	348	6	+	Light
CSS0006543	CsPME65	3-AF1 binding site	TCTTAC	502	6	+	Light
CSS0006543	CsPME65	MBS	AAACCA	679	6	-	anaerobic induction
CSS0006543	CsPME65	GATA-motif	ATTAAT	724	6	+	Light
CSS0006543	CsPME65	ARE	ACGTG	819	5	+	ABA
CSS0006543	CsPME65	Box 4	GGTTAA	840	6	+	Light
CSS0006543	CsPME65	MBS	ATTAAT	1180	6	-	Light
CSS0006543	CsPME65	CGTCA-motif	CACGTT	1347	6	-	Light
CSS0006543	CsPME65	TGACG-motif	ACGTG	1348	5	+	ABA
CSS0006543	CsPME65	TCA-element	CGCACGTGTC	1958	9	-	ABA
CSS0006543	CsPME65	TCT-motif	CACGTG	1960	6	-	Light
CSS0006543	CsPME65	Box 4	CACGTG	1960	6	-	Light
CSS0006543	CsPME65	chs-CMA1a	CACGTG	1960	6	-	ABA
CSS0006543	CsPME65	MBS	ACGTG	1961	5	+	ABA
CSS0037218	CsPME66	G-box	CAACGG	58	6	-	MYBHv1
CSS0037218	CsPME66	ARE	CCTTTTG	129	7	-	GA
CSS0037218	CsPME66	P-box	GATGA(C/T)(A/G)TG(A/G)	499	8	+	zein metabolism regulation
CSS0037218	CsPME66	ARE	AATCTAATCC	523	9	-	Light
CSS0037218	CsPME66	Box 4	CAAT(A/T)ATTG	602	8	+	element involved in differentiation of the palisade mesophyll cells
CSS0037218	CsPME66	ATCT-motif	GATAGGA	641	7	-	Light
CSS0037218	CsPME66	ARE	ACGTG	752	5	-	ABA
CSS0037218	CsPME66	ABRE	CACGTC	752	6	+	Light
CSS0037218	CsPME66	ABRE	CGTCA	754	5	+	MeJA
CSS0037218	CsPME66	G-box	TGACG	754	5	-	MeJA
CSS0037218	CsPME66	chs-CMA1a	ATTAAT	928	6	+	Light
CSS0037218	CsPME66	GT1-motif	ATTAAT	1204	6	-	Light
CSS0037218	CsPME66	G-Box	ATTAAT	1486	6	-	Light
CSS0037218	CsPME66	ABRE	CACGAC	1515	6	+	Light
CSS0037218	CsPME66	ARE	CAAAGATATC	1582	9	+	circadian control
CSS0037218	CsPME66	Box 4	ATTAAT	1900	6	-	Light

## Sheet: Table S4
Table S4. Ka, Ks, Ka/Ks values for tea PME genes
	Seq_1	Seq_2	duplication type	Ka	Ks	Ka_Ks
1	CsPME3	CsPME31	segmental duplication	0.0374665	0.0492557	0.760653
2	CsPME3	CsPME61	segmental duplication	0	0.00790174	0
3	CsPME6	CsPME52	segmental duplication	0.63164	2.83929	0.222464
4	CsPME7	CsPME9	tandem duplication	0.0357366	0.150875	0.236862
5	CsPME7	CsPME10	tandem duplication	0.0933926	0.53984	0.173
6	CsPME7	CsPME21	tandem duplication	0.0283962	0.1709	0.166156
7	CsPME7	CsPME59	segmental duplication	0.000851	0.00269421	0.315752
8	CsPME7	CsPME60	segmental duplication	0.037516	0.174303	0.215234
9	CsPME7	CsPME62	segmental duplication	0.0433812	0.163635	0.26511
10	CsPME7	CsPME64	segmental duplication	0.0352474	0.184149	0.191407
11	CsPME8	CsPME11	tandem duplication	0.106811	0.358997	0.297527
12	CsPME8	CsPME12	tandem duplication	0.104903	0.364389	0.287886
13	CsPME8	CsPME15	tandem duplication	0.108129	0.411914	0.262505
14	CsPME8	CsPME16	tandem duplication	0.11022	0.397264	0.277448
15	CsPME8	CsPME17	tandem duplication	0.106604	0.402828	0.26464
16	CsPME8	CsPME18	tandem duplication	0.120645	0.397735	0.303331
17	CsPME8	CsPME19	tandem duplication	0.00163666	0.00260417	0.628478
18	CsPME8	CsPME20	tandem duplication	0.106737	0.365423	0.292092
19	CsPME9	CsPME10	tandem duplication	0.0889517	0.506306	0.175687
20	CsPME9	CsPME21	tandem duplication	0.0181552	0.070152	0.258798
21	CsPME9	CsPME59	segmental duplication	0.0366299	0.147606	0.24816
22	CsPME9	CsPME60	segmental duplication	0.0120234	0.0468579	0.256594
23	CsPME9	CsPME62	segmental duplication	0.0270537	0.0387232	0.698643
24	CsPME9	CsPME64	segmental duplication	0.0115781	0.0513753	0.225363
25	CsPME10	CsPME21	tandem duplication	0.0924898	0.649478	0.142406
26	CsPME10	CsPME59	segmental duplication	0.0943619	0.53984	0.174796
27	CsPME10	CsPME60	segmental duplication	0.0916282	0.516118	0.177533
28	CsPME10	CsPME62	segmental duplication	0.106219	0.521103	0.203835
29	CsPME10	CsPME64	segmental duplication	0.094777	0.521018	0.181907
30	CsPME11	CsPME12	tandem duplication	0.0110652	0.0287179	0.385307
31	CsPME11	CsPME15	tandem duplication	0.0896907	0.28511	0.314582
32	CsPME11	CsPME16	tandem duplication	0.0927968	0.263303	0.352434
33	CsPME11	CsPME17	tandem duplication	0.0882794	0.279602	0.315733
34	CsPME11	CsPME18	tandem duplication	0.0661508	0.268808	0.246089
35	CsPME11	CsPME19	tandem duplication	0.110188	0.344773	0.319596
36	CsPME11	CsPME20	tandem duplication	0.0128419	0.0311145	0.412729
37	CsPME12	CsPME15	tandem duplication	0.0891571	0.280451	0.317907
38	CsPME12	CsPME16	tandem duplication	0.0927625	0.256102	0.36221
39	CsPME12	CsPME17	tandem duplication	0.0886584	0.271047	0.327096
40	CsPME12	CsPME18	tandem duplication	0.0648106	0.271013	0.239142
41	CsPME12	CsPME19	tandem duplication	0.108244	0.349464	0.309743
42	CsPME12	CsPME20	tandem duplication	0.00340185	0.0111786	0.304318
43	CsPME13	CsPME14	tandem duplication	0.0016269	0.0220402	0.0738152
44	CsPME15	CsPME16	tandem duplication	0.0193893	0.0571572	0.339227
45	CsPME15	CsPME17	tandem duplication	0.0144245	0.0490527	0.294062
46	CsPME15	CsPME18	tandem duplication	0.0855483	0.324713	0.263458
47	CsPME15	CsPME19	tandem duplication	0.110657	0.408261	0.271043
48	CsPME15	CsPME20	tandem duplication	0.0945952	0.27471	0.344346
49	CsPME15	CsPME26	segmental duplication	0.178615	1.03469	0.172626
50	CsPME16	CsPME17	tandem duplication	0.0223475	0.0369555	0.604714
51	CsPME16	CsPME18	tandem duplication	0.0743486	0.279998	0.265533
52	CsPME16	CsPME19	tandem duplication	0.10918	0.402107	0.27152
53	CsPME16	CsPME20	tandem duplication	0.0925839	0.266087	0.347946
54	CsPME16	CsPME26	segmental duplication	0.185933	0.970691	0.191547
55	CsPME17	CsPME18	tandem duplication	0.0812193	0.319816	0.253956
56	CsPME17	CsPME19	tandem duplication	0.120068	0.40739	0.294725
57	CsPME17	CsPME20	tandem duplication	0.106694	0.27768	0.384235
58	CsPME17	CsPME26	segmental duplication	0.180161	0.944201	0.190807
59	CsPME18	CsPME19	tandem duplication	0.11608	0.397878	0.291748
60	CsPME18	CsPME20	tandem duplication	0.0557664	0.251988	0.221306
61	CsPME19	CsPME20	tandem duplication	0.107194	0.362663	0.295575
62	CsPME21	CsPME59	segmental duplication	0.0304662	0.163262	0.18661
63	CsPME21	CsPME60	segmental duplication	0.00600203	0	NaN
64	CsPME21	CsPME62	segmental duplication	0.0669879	0.132376	0.506043
65	CsPME21	CsPME64	segmental duplication	0.00600403	0.00611001	0.982655
66	CsPME23	CsPME24	tandem duplication	0	0.00251257	0
67	CsPME25	CsPME43	segmental duplication	0.163133	1.27865	0.127582
68	CsPME25	CsPME44	segmental duplication	0.163711	1.23827	0.132209
69	CsPME26	CsPME27	tandem duplication	0.00875667	0.0661348	0.132406
70	CsPME29	CsPME30	tandem duplication	0.0166944	0.0190941	0.874322
71	CsPME29	CsPME45	segmental duplication	0.0901358	0.152939	0.589356
72	CsPME29	CsPME46	segmental duplication	0.120577	0.18335	0.65763
73	CsPME29	CsPME47	segmental duplication	0.0855017	0.0997318	0.857317
74	CsPME30	CsPME45	segmental duplication	0.0910624	0.162348	0.560908
75	CsPME30	CsPME46	segmental duplication	0.118828	0.196479	0.60479
76	CsPME30	CsPME47	segmental duplication	0.0838265	0.111678	0.750607
77	CsPME31	CsPME61	segmental duplication	0.0374665	0.0492557	0.760653
78	CsPME32	CsPME33	tandem duplication	0.0416051	0.307187	0.135439
79	CsPME32	CsPME34	tandem duplication	0.0488374	0.314921	0.155078
80	CsPME32	CsPME35	tandem duplication	0.0443326	0.28694	0.154501
81	CsPME33	CsPME34	tandem duplication	0.0125444	0.029883	0.419785
82	CsPME33	CsPME35	tandem duplication	0.00603842	0.00562195	1.07408
83	CsPME34	CsPME35	tandem duplication	0.0146001	0.0188143	0.77601
84	CsPME36	CsPME63	segmental duplication	0.543258	NaN	NaN
85	CsPME36	CsPME66	segmental duplication	0.548496	NaN	NaN
86	CsPME37	CsPME38	tandem duplication	0.0423159	0.0983181	0.430398
87	CsPME37	CsPME63	segmental duplication	0.163758	0.64746	0.252924
88	CsPME37	CsPME66	segmental duplication	0.163313	0.630944	0.25884
89	CsPME39	CsPME40	tandem duplication	0.0836739	0.361421	0.231514
90	CsPME39	CsPME41	tandem duplication	0.108077	0.366659	0.294761
91	CsPME39	CsPME42	tandem duplication	0.135381	0.315979	0.428449
92	CsPME39	CsPME57	segmental duplication	0.123328	0.361189	0.34145
93	CsPME39	CsPME58	segmental duplication	0.141182	0.323198	0.436829
94	CsPME40	CsPME41	tandem duplication	0.0856464	0.401491	0.213321
95	CsPME40	CsPME42	tandem duplication	0.129876	0.397992	0.326327
96	CsPME40	CsPME57	segmental duplication	0.0695792	0.206536	0.336887
97	CsPME40	CsPME58	segmental duplication	0.13876	0.411674	0.337064
98	CsPME41	CsPME57	segmental duplication	0.128065	0.411461	0.311243
99	CsPME41	CsPME58	segmental duplication	0.12806	0.332238	0.385445
100	CsPME41	CsPME42	tandem duplication	0.12015	0.339969	0.353416
101	CsPME42	CsPME57	segmental duplication	0.155176	0.383778	0.404338
102	CsPME42	CsPME58	segmental duplication	0.00929572	0.0124648	0.74576
103	CsPME43	CsPME44	tandem duplication	0	0.0428784	0
104	CsPME45	CsPME46	tandem duplication	0.0577068	0.0748771	0.770687
105	CsPME45	CsPME47	tandem duplication	0.0649387	0.0769042	0.84441
106	CsPME46	CsPME47	tandem duplication	0.115475	0.126003	0.916446
107	CsPME48	CsPME49	tandem duplication	0	0	NaN
108	CsPME48	CsPME52	segmental duplication	0.545442	1.72893	0.315479
109	CsPME49	CsPME52	segmental duplication	0.545442	1.72893	0.315479
110	CsPME50	CsPME52	segmental duplication	0.150558	0.907598	0.165886
111	CsPME53	CsPME54	tandem duplication	0.00154619	0.00521062	0.296739
112	CsPME55	CsPME56	tandem duplication	0.111484	0.428011	0.26047
113	CsPME57	CsPME58	tandem duplication	0.159982	0.392487	0.407612
114	CsPME59	CsPME60	tandem duplication	0.0384112	0.170928	0.224722
115	CsPME59	CsPME62	segmental duplication	0.0443931	0.1599	0.277631
116	CsPME59	CsPME64	segmental duplication	0.0361734	0.18062	0.200273
117	CsPME60	CsPME62	segmental duplication	0.0319478	0.0770706	0.414527
118	CsPME60	CsPME64	segmental duplication	0.0035427	0.0111242	0.318468
119	CsPME62	CsPME64	segmental duplication	0.0343132	0.0766796	0.447487
120	CsPME63	CsPME66	segmental duplication	0.00606764	0.0137998	0.43969

## Sheet: Table S5
Table S5. Primers used in this study
Gene names	Forward primer(5'->3')	Reverse primer(5'->3')
CsPME1	TGATTGGTGATGGGATTGGG	AACAGTGGCTGATTGGAAGGT
CsPME2	TACGATTACGCCCGGTTTT	AGCACGAATGGTGGGTTGAG
CsPME3	CTTGATGATGGTCGGAGACG	CCACAAATCCTGGTCCAACTAC
CsPME4	GAGGCTTCATAGCAAGGGACA	CATTCACGGTAGAATTGACGGA
CsPME5	GAGGCTTCATAGCAAGGGACA	TCGCGGTAGAATTGACGGA
CsPME6	CTCAACCCACCATTCTTGCTC	TTGAAGCCCATCCGAACAT
CsPME7	CGTGGTTGATGGGTGGACTA	TTGTTGCTTCATCGCTCCTG
CsPME8	CTACCAGGACACCTTGTATGCC	CCTTCCTTGTGCGGTGATT
CsPME9	ACAACACTGCTGCTAACAAGGG	TTGCTGCTTTATGGCTCCTG
CsPME10	GTATCGCTTGCGCTATTTAGGC	CGCTCCCATCTTTGCTCACA
CsPME11	TTTGGCAACGCAGCAGTAG	GTTTGGGTCTTTGCGGTTTT
CsPME12	AAAGATTGCCAGTCCCTCCTC	TTGAAGCCCATCCGAACAT
CsPME13	TTAACCCAACAGGATGGATGC	TGCCCACTGTGAATTGAGAAG
CsPME14	TGGATGCAACAGTCGTATCTGG	GCAATAAAGCCCTTCCCAAAC
CsPME15	GGCGGGGATTTATGACGAA	AAGGTTGGGTAGCCTCCAGTAT
CsPME16	GGCGGGGATTTATGACGAA	AAGGTTGGGTAGCCTCCAGTAT
CsPME17	TCAAAACCTGGCTCACTGGC	GGCAACCCACGATGGAAAT
CsPME18	ACTTGCTCAGACGGGCTTCA	CCACCATTTGGCTCACATTC
CsPME19	GCACGACGCAGACTTTCCTA	AACGCAAAATCCCCAGACC
CsPME20	TCAAGGAGGGTGTTTATGAGGA	CAGTTGCAGAATGGAAGGTGG
CsPME21	CCATTCTTGCAGCCCCTAA	CAAAGCCATCACCCTCTATCC
CsPME22	TGGCATTCCGTTCAGATAGTG	CGCAGCGAATGAGCATAGAG
CsPME23	CCATTCTTGCAGCCCCTAA	CGTCTTGTTCATGCCATCCC
CsPME24	TCCAAAACTGCCGAATCCTA	TCCACTCTATCCACCCTTCCTG
CsPME25	CTTGGGTCTAAATGTCGGAATG	ACGTCTGAGCGTCAAAATCG
CsPME26	TCTCAAGTCCTCGCTTCATCC	CCATCCCATTCTAACCAACCT
CsPME27	CTCGCTTCATCCGACCTAAA	CCATCCCATTCTAACCAACCT
CsPME28	AGGTTGGTTAGAATGGGATGG	TTGCGACGCTGAACTGTGA
CsPME29	CAATCAATACGAAACGAGCCG	CGCCGAATAAATAGCCAAAC
CsPME30	GTCATGGCCGCTACTGACCTTA	CCACCGGATTCACCAAACTA
CsPME31	TTCCAACTCAACCGAACCTTAC	TACGTTCAGCTCAAGCGACC
CsPME32	GGCTTAACGGGGATTTTCC	GCCACTGCTTCTTTCACTGTCT
CsPME33	ACCGTTCTGCAACATTCGC	TTGGTGCTTCTGTGGTCCTG
CsPME34	ATTTCATCTTCGGCAACGC	CTTTAACGGGCTCAAGGTCC
CsPME35	ACCCTGCTCTTAACCAACCC	CATCGCTCGCTGTCTCCATA
CsPME36	CTTTGCCACCGTGCTCTTGA	ATCGACGCCGTTCATTTGC
CsPME37	ACAGGGAATGTGAAGCCTAATG	TGTGGCGGTTCTGTATGTATTG
CsPME38	ACAGGGAATGTGAAGCCTAATG	TGTGGCGGTTCTGTATGTATTG
CsPME39	GCCATTCTTGCATCCCCTAA	ACCGTCTTGTTCCAGCCATC
CsPME40	CAGGCAACAAGAGCAAGGTG	ACCGCTGCATTCCCAAATA
CsPME41	GCCATTCTTGCATCCCCTAA	GAAATCTGTGCCATTGCTCTTG
CsPME42	CTCGCTTCATCCGACCTAAA	CCATCCCATTCTAACCAACCT
CsPME43	TCCTTCCGAACCTACCTTGG	CCCCTGTTCTTATACTCCCCAT
CsPME44	AAGCACGAAACCACTGGAATAG	TCTTTGTCGTCCCAGCGTAA
CsPME45	TATCTTCGCCGTTCCTCGTC	GTTGTGGCGGTAGCATTGAC
CsPME46	GCGGTGAATCAAACTCGGTA	TTCTTTCGCTCCACCTCCA
CsPME47	ACCGACCCGAACCAAAACA	GCTTCCAAGGTCTCCCCAAA
CsPME48	CACATTTCCATCTCCAGTCGC	TTGATAATGGCGTGGTTTGC
CsPME49	TTACGAGTGCGGTGGATGCT	TGAAACGGAAAAGTGGTGGAG
CsPME50	CTTCAAAGGCTACGGCAAGG	CGAGAAACACGAATCTGGGTAC
CsPME51	TGCGACATCATCGGCACTA	AGGTAAGTTGCGGCTGTAAGG
CsPME52	GTTGAACTGTTTCCGAGGTGG	ACAATGGCGTCTGCTTGTATG
CsPME53	GGCAACAACCCATCATCAAC	TGGCAACTAAAGCGAGAACC
CsPME54	AGGCAGAACAGACCCTAACCA	TTCCAGTCCAAGGCATCCA
CsPME55	CGTGGTGGATGGTTGGACTA	TCTTGGTAACCGATTATGGTGC
CsPME56	TGATTGGTGATGGGATTGGG	TGGCTGATTGGAAGGTGGTA
CsPME57	ACCGTTCTGCAACATTCGC	TTGGTGCTTCTGTGGTCCTG
CsPME58	TGATTGGTGATGGGATTGGG	TGGCTGATTGGAAGGTGGTA
CsPME59	CAACAAGATGCCCAAAGCG	TTAGCCTGAGAAGCCAACGAC
CsPME60	TGATTGGTGATGGGATTGGG	AGTGGCTGATTGGAAGGTGG
CsPME61	AGACACCCTTTTCGTCCTATCA	GCCTCCCCAAGTACGTTTTG
CsPME62	CAACAAGATGCCCAAAGCG	TTAGCCTGAGAAGCCAACGAC
CsPME63	GTTGAACTGTTTCCGAGGTGG	ACAATGGCGTCTGCTTGTATG
CsPME64	AGGCAGAACAGACCCTAACCA	TTCCAGTCCAAGGCATCCA
CsPME65	AAACCTGTTCAGATGGGCTTCA	CATAACCGTGCCTAAATAGCG
CsPME66	TGATTGGTGATGGGATTGGG	TGGCTGATTGGAAGGTGGTA
GAPDH	TTGGCATCGTTGAGGGTCT	CAGTGGGAACACGGAAAGC

## Sheet: Table S6
Table S6. The expression level of CsPMEs in different tissues
Gene names	Root	Flower	Fruit	Mature leaf	Old leaf	Stem	Aptical bud	Young leaf
CsPME1	-0.343654	-0.168462	-0.163374	-0.216228	-0.80096	2.385	-0.670724	-0.0215952
CsPME2	-0.585744	1.65493	0.0459161	-0.974147	0.110813	1.31454	-0.788947	-0.777364
CsPME3	-0.439335	2.25047	-0.743674	-0.609233	-0.834779	0.153586	0.302308	-0.0793474
CsPME4	-0.346219	2.47486	-0.353726	-0.354841	-0.355146	-0.354639	-0.354943	-0.355349
CsPME5	-0.629123	-0.96813	1.12101	-0.430087	-1.10959	1.71365	0.0742043	0.228073
CsPME6	-0.544443	-0.522025	-0.552634	-0.23749	-0.259908	2.37678	-0.529354	0.269069
CsPME7	2.47486	-0.35598	-0.345519	-0.354018	-0.354672	-0.352711	-0.35598	-0.35598
CsPME8	2.47487	-0.354384	-0.354384	-0.354384	-0.354384	-0.354384	-0.348563	-0.354384
CsPME9	2.47487	-0.354312	-0.354312	-0.354312	-0.348999	-0.354312	-0.354312	-0.354312
CsPME10	2.47388	-0.283887	-0.364998	-0.364998	-0.364998	-0.364998	-0.364998	-0.364998
CsPME11	-0.270207	0.337759	-0.878172	1.55369	1.41859	-0.540414	-0.878172	-0.743069
CsPME12	-0.353553	2.47487	-0.353553	-0.353553	-0.353553	-0.353553	-0.353553	-0.353553
CsPME13	0.229588	-0.589483	-0.881122	-0.676354	-0.8956	2.02079	0.684627	0.107555
CsPME14	-0.0762522	-0.570598	-0.926137	-0.658265	-0.883521	1.95958	0.789462	0.365737
CsPME15	2.47487	-0.353553	-0.353553	-0.353553	-0.353553	-0.353553	-0.353553	-0.353553
CsPME16	0	0	0	0	0	0	0	0
CsPME17	2.47487	-0.353553	-0.353553	-0.353553	-0.353553	-0.353553	-0.353553	-0.353553
CsPME18	-0.327152	-0.684045	-0.684045	2.32972	0.34698	-0.485771	-0.406462	-0.0892233
CsPME19	2.03394	-0.560071	-0.560071	-0.560071	-0.560071	1.09066	-0.560071	-0.324251
CsPME20	-0.504016	-0.504016	-0.504016	2.18407	0.840027	-0.504016	-0.504016	-0.504016
CsPME21	2.47483	-0.355946	-0.355946	-0.355946	-0.355946	-0.355946	-0.339154	-0.355946
CsPME22	0	0	0	0	0	0	0	0
CsPME23	-0.345357	2.47486	-0.35407	-0.35525	-0.355885	-0.353253	-0.355613	-0.355431
CsPME24	-0.343936	2.47485	-0.354049	-0.355182	-0.355008	-0.355792	-0.355531	-0.355356
CsPME25	-0.351823	2.47465	-0.366521	-0.367156	-0.361644	-0.359406	-0.329273	-0.338828
CsPME26	2.34779	0.439427	-0.464537	-0.464537	-0.464537	-0.464537	-0.464537	-0.464537
CsPME27	2.45139	-0.0165859	-0.414647	-0.414647	-0.414647	-0.361572	-0.414647	-0.414647
CsPME28	-0.344156	2.47485	-0.354287	-0.355795	-0.355129	-0.353897	-0.355833	-0.355758
CsPME29	-1.05856	1.88569	1.11168	-0.0872651	-0.314913	-0.193501	-0.527385	-0.815739
CsPME30	-1.10257	0.390858	2.0243	0.670876	-0.589204	-0.682544	-0.262517	-0.449195
CsPME31	-1.00951	1.43779	0.214139	-1.74371	0.214139	-0.275322	0.45887	0.7036
CsPME32	0.427322	-0.239717	2.30337	-0.406477	-0.865066	-0.239717	-0.448167	-0.531547
CsPME33	-0.597269	-0.295002	-0.62052	-0.62052	-0.62052	-0.167119	2.20452	0.716432
CsPME34	-0.495595	-0.495595	-0.495595	-0.495595	-0.495595	-0.495595	2.23018	0.743392
CsPME35	0.840027	-0.504016	-0.504016	-0.504016	-0.504016	-0.504016	2.18407	-0.504016
CsPME36	-0.961872	0.602777	-0.598892	-0.659204	-0.977721	1.93204	0.26132	0.401553
CsPME37	2.47485	-0.343206	-0.355274	-0.355274	-0.355274	-0.355274	-0.355274	-0.355274
CsPME38	1.62019	1.62019	-0.540062	-0.540062	-0.540062	-0.540062	-0.540062	-0.540062
CsPME39	2.43106	-0.477104	-0.474218	-0.359552	-0.419925	0.0993577	-0.366369	-0.433253
CsPME40	2.47053	-0.336982	-0.399148	-0.352226	-0.377403	-0.218093	-0.400369	-0.386312
CsPME41	2.47487	-0.352831	-0.354035	-0.354035	-0.353674	-0.352831	-0.353433	-0.354035
CsPME42	2.32322	0.419201	-0.534248	-0.534248	-0.534248	-0.534248	-0.528495	-0.0769374
CsPME43	-0.343989	2.47485	-0.354045	-0.355766	-0.354872	-0.353889	-0.356124	-0.356168
CsPME44	-0.343688	2.47485	-0.354421	-0.355581	-0.355465	-0.354004	-0.355998	-0.355696
CsPME45	-0.727607	0.242536	2.30409	-0.121268	-0.727607	-0.121268	-0.727607	-0.121268
CsPME46	-0.471326	0.806846	2.08502	-0.407417	-0.726961	0.16776	-0.726961	-0.726961
CsPME47	-0.962719	1.05664	1.4793	0.868795	-0.680947	-0.446138	-1.15057	-0.164367
CsPME48	-1.20862	1.09434	0.198308	-0.938894	-1.2762	0.60605	0.400573	1.12444
CsPME49	-1.20862	1.09434	0.198308	-0.938894	-1.2762	0.60605	0.400573	1.12444
CsPME50	2.31264	-0.697953	-0.508633	-0.53114	-0.767459	0.119566	0.13082	-0.0578387
CsPME51	-0.599829	-0.446518	-0.654583	-0.672105	-0.707147	0.155775	0.845675	2.07873
CsPME52	2.45226	-0.475867	-0.45752	-0.349275	-0.472197	-0.274053	-0.0685707	-0.354779
CsPME53	-0.827916	0.419565	-0.940675	-0.728531	-1.07023	1.46603	0.924884	0.756867
CsPME54	-0.821411	1.39123	-0.965792	-0.776064	-1.04277	0.995973	0.737168	0.481666
CsPME55	1.49882	0.658591	-1.19705	0.736463	-1.00119	0.649778	-0.758764	-0.586653
CsPME56	2.4748	-0.35785	-0.361739	-0.356877	-0.361739	-0.344236	-0.351043	-0.341318
CsPME57	2.4688	-0.363995	-0.186245	-0.38416	-0.393122	-0.348311	-0.39835	-0.394616
CsPME58	2.45749	-0.0675829	-0.430006	-0.382475	-0.418123	-0.418123	-0.388416	-0.352768
CsPME59	2.47485	-0.349308	-0.357683	-0.355399	-0.35616	-0.353876	-0.344739	-0.357683
CsPME60	2.47486	-0.346488	-0.354729	-0.354729	-0.354729	-0.354729	-0.354729	-0.354729
CsPME61	-0.430334	2.29152	-0.696683	-0.6079	-0.70227	-0.219241	0.407207	-0.0422961
CsPME62	2.47487	-0.353553	-0.353553	-0.353553	-0.353553	-0.353553	-0.353553	-0.353553
CsPME63	1.14184	0.532861	-0.685106	-0.685106	-0.685106	-0.685106	-0.685106	1.75083
CsPME64	2.47487	-0.353553	-0.353553	-0.353553	-0.353553	-0.353553	-0.353553	-0.353553
CsPME65	2.47487	-0.353553	-0.353553	-0.353553	-0.353553	-0.353553	-0.353553	-0.353553
CsPME66	2.31376	-0.47543	-0.47543	-0.47543	-0.47543	-0.47543	-0.47543	0.53882

## Sheet: Table S7
Table S7. The expression level of CsPMEs under Al stress
Gene names	L0	L1	L4	R0	R1	R4
CsPME1	1	0.9	0.21	1	1.57	1.88
CsPME2	1	1.02	1.02	1	2.02	2.04
CsPME3	1	0.55	0.48	1	0.06	0.06
CsPME4	1	0.69	1.12	1	0	0
CsPME5	1	1.01	0.59	1	0.12	0.14
CsPME6	1	1.02	0.54	1	0.14	0.18
CsPME7	1	4.07	12.4	1	1.95	2
CsPME8	1	0.11	1.27	1	0.02	0
CsPME9	1	0.29	1.05	1	1.02	0.25
CsPME10	1	0.14	1.13	1	0.99	0.45
CsPME11	1	0.24	0.85	1	0.3	0.3
CsPME12	1	3.17	2.94	1	0.02	0.01
CsPME13	1	3.32	1.66	1	1.55	1.9
CsPME14	1	3.67	1.02	1	1.8	2.89
CsPME15	1	0.81	0.58	1	0.28	0.31
CsPME16	1	0.99	1.06	1	0.02	0.07
CsPME17	1	0.16	0.95	1	0.04	0.02
CsPME18	1	0.68	0.34	1	0.04	0.19
CsPME19	1	0	0.43	1	0.02	0.01
CsPME20	1	0.06	0.17	1	0.14	0.17
CsPME21	1	0.53	1.15	1	1	0.23
CsPME22	1	1.01	0	1	0.13	0.43
CsPME23	1	0.24	1.02	1	0	0
CsPME24	1	0	1.48	1	0	0
CsPME25	1	1.51	3.63	1	0.07	0.17
CsPME26	1	0.26	0.23	1	0.23	0.84
CsPME27	1	0.25	0.45	1	1.11	3.38
CsPME28	1	0.18	0.19	1	0.15	0.18
CsPME29	1	2.05	0.94	1	1.53	2.82
CsPME30	1	1	0.52	1	1.82	1.87
CsPME31	1	1.03	1.85	1	0.09	0.06
CsPME32	1	0	0	1	0.23	0.03
CsPME33	1	0	0.01	1	0.22	0.04
CsPME34	1	0	0	1	0.43	0.04
CsPME35	1	0	0.02	1	0.42	0.08
CsPME36	1	0.51	0.29	1	0.5	0.16
CsPME37	1	0.32	0.41	1	0.28	0.28
CsPME38	1	0.36	0.35	1	1.13	1.09
CsPME39	1	0.51	0.53	1	6.19	2.86
CsPME40	1	0.99	1.06	1	3.67	0.79
CsPME41	1	0.14	0.54	1	1.2	1.47
CsPME42	1	1.03	0.63	1	1.74	0.68
CsPME43	1	0.04	0.16	1	0.31	0.43
CsPME44	1	0.03	0.06	1	0	0
CsPME45	1	0.45	0.46	1	2.75	1.08
CsPME46	1	0.9	0.11	1	0.22	1.47
CsPME47	1	0.65	0.32	1	1.89	1.25
CsPME48	1	0.21	1.18	1	0.47	0.05
CsPME49	1	1.79	2.05	1	1.66	1.19
CsPME50	1	0.12	0.06	1	0.47	0.1
CsPME51	1	0.07	0.05	1	1.01	2.64
CsPME52	1	0.47	0.47	1	0.17	0.12
CsPME53	1	0.26	0.54	1	3.03	0.81
CsPME54	1	0.62	1.2	1	2.47	1.14
CsPME55	1	0.5	0.38	1	1.96	0.67
CsPME56	1	0.32	0.15	1	1.85	0.24
CsPME57	1	1.05	0.53	1	0.28	0
CsPME58	1	0.22	0.06	1	0.43	0
CsPME59	1	0.47	0.34	1	4.3	2.51
CsPME60	1	0.04	0.24	1	1.73	0.18
CsPME61	1	0.8	0.4	1	0.13	0.04
CsPME62	1	0.04	0.14	1	1.83	11.96
CsPME63	1	2.6	0.74	1	0	0
CsPME64	1	3.4	1.03	1	1.24	0.43
CsPME65	1	4.56	2.09	1	0.26	1.75
CsPME66	1	1.64	1.08	1	0.1	0.85
